# Supplementary material for: t-3-Pentyl-r-2,c-6-diphenyl­piperidin-4-one
Source: Acta Crystallogr Sect E Struct Rep Online. 2009 Nov 14;65(Pt 12):o3083. doi: 10.1107/S1600536809046753 (PMC2971784; doi:10.1107/S1600536809046753)
Supplement: Supplementary file 1 [file e-65-o3083-sup1.cif]

##############################################################################
###                                                                        ###
###        Electronic paper (Acta Crystallographica Section E)             ###
###                                                                        ###
##############################################################################
#                                                                            #
# This CIF contains the data in a paper accepted for publication in Acta     #
# Crystallographica Section E. It conforms to the requirements of Notes      #
# for Authors for Section E, and has been peer reviewed under the auspices   #
# of the IUCr Commission on Journals.                                        #
#                                                                            #
# Full details of the Crystallographic Information File format               #
# are given in the paper "The Crystallographic Information File (CIF):       #
# a New Standard Archive File for Crystallography" by S. R. Hall, F. H.      #
# Allen and I. D. Brown [Acta Cryst. (1991), A47, 655-685].                  #
#                                                                            #
# The current version of the core CIF dictionary is obtainable from          #
# ftp://ftp.iucr.org/pub/cif_core.dic. The current version number is 2.4.    #
#                                                                            #
# Software is freely available for graphical display of the structure(s) in  #
# this CIF.  For information consult the CIF home page http://www.iucr.org/  #
# cif/home.html                                                              #
#                                                                            #
# This file may be used for bona fide research purposes within the           #
# scientific community so long as proper attribution is given to the journal # 
# article from which it was obtained.                                        #
#                                                                            #
##############################################################################
                                             
data_global
_audit_creation_method     'PLATON <TABLE ACC> option'
_journal_date_recd_electronic     2009-11-01
_journal_date_accepted     2009-11-05
_journal_name_full     'Acta Crystallographica, Section E'
_journal_year     2009
_journal_volume     65
_journal_issue     12
_journal_page_first     o3083
_journal_page_last     o3083
_journal_paper_category     QO
_journal_coeditor_code     WN2365
_publ_contact_author_name
;
A. Thiruvalluvar
;
_publ_contact_author_address
;
PG Research Department of Physics
Rajah Serfoji Government College (Autonomous)
Thanjavur-613 005
Tamil Nadu
India
;
_publ_contact_author_email     athiru@vsnl.net
_publ_contact_author_fax     'none'
_publ_contact_author_phone     '+91(4362)255490'
_publ_section_title
;
<i>t</i>-3-Pentyl-<i>r</i>-2,<i>c</i>-6-diphenylpiperidin-4-one
;
loop_
    _publ_author_name
    _publ_author_footnote
    _publ_author_address
    'P. Gayathri'
;
?
;
;
PG Research Department of Physics,
Rajah Serfoji Government College (Autonomous),
Thanjavur 613 005,
Tamilnadu,
India
;
    'J. Jayabharathi'
;
?
;
;
Department of Chemistry,
Annamalai University,
Annamalai Nagar 608 002,
Tamilnadu,
India
;
    'G. Rajarajan'
;
?
;
;
Department of Chemistry,
Annamalai University,
Annamalai Nagar 608 002,
Tamilnadu,
India
;
    'A. Thiruvalluvar'
;
?
;
;
PG Research Department of Physics,
Rajah Serfoji Government College (Autonomous),
Thanjavur 613 005,
Tamilnadu,
India
;
    'R.J. Butcher'
;
?
;
;
Department of Chemistry,
Howard University,
525 College Street NW,
Washington, DC 20059,
USA
;
data_I
_chemical_name_systematic
;
<i>t</i>-3-Pentyl-<i>r</i>-2,<i>c</i>-6-diphenylpiperidin-4-one
;
_chemical_name_common     piperidin-4-one
_chemical_formula_moiety     'C22 H27 N O'
_chemical_formula_sum     'C22 H27 N O'
_chemical_formula_structural     'C22 H27 N O'
_chemical_formula_iupac     'C22 H27 N O'
_chemical_formula_weight     321.45
_chemical_melting_point     368
_symmetry_cell_setting     Monoclinic
_symmetry_space_group_name_H-M     'P 21/n'
_symmetry_space_group_name_Hall     '-P 2yn'
loop_
    _symmetry_equiv_pos_site_id
    _symmetry_equiv_pos_as_xyz
    1 x,y,z
    2 1/2-x,1/2+y,1/2-z
    3 -x,-y,-z
    4 1/2+x,1/2-y,1/2+z
_cell_length_a     12.2318(5)
_cell_length_b     5.5879(2)
_cell_length_c     26.9977(10)
_cell_angle_alpha     90
_cell_angle_beta     94.377(3)
_cell_angle_gamma     90
_cell_volume     1839.91(12)
_cell_formula_units_Z     4
_cell_measurement_reflns_used     5712
_cell_measurement_theta_min     4.9407
_cell_measurement_theta_max     32.7303
_cell_measurement_temperature     110(2)
_cell_special_details
;
?
;
_exptl_crystal_description     'rectangular-plate'
_exptl_crystal_colour     'colourless'
_exptl_crystal_size_max     0.48
_exptl_crystal_size_mid     0.32
_exptl_crystal_size_min     0.12
_exptl_crystal_size_rad     ?
_exptl_crystal_density_diffrn     1.160
_exptl_crystal_density_meas     ?
_exptl_crystal_density_method     'Not Measured'
_exptl_crystal_F_000     696
_exptl_absorpt_coefficient_mu     0.070
_exptl_absorpt_correction_type     multi-scan
_exptl_absorpt_process_details
;
(CrysAlis Pro; Oxford Diffraction, 2009)
;
_exptl_absorpt_correction_T_min     0.93673
_exptl_absorpt_correction_T_max     1.00000
_exptl_special_details
;
;
_diffrn_ambient_temperature     110(2)
_diffrn_radiation_type     MoK\a
_diffrn_radiation_wavelength     0.71073
_diffrn_radiation_source     'Enhance (Mo) X-ray Source'
_diffrn_radiation_monochromator     graphite
_diffrn_measurement_device_type     'Oxford Diffraction Xcalibur Ruby Gemini'
_diffrn_measurement_method     \w
_diffrn_detector_area_resol_mean     10.5081
_diffrn_reflns_number     16194
_diffrn_reflns_av_R_equivalents     0.0300
_diffrn_reflns_av_sigmaI/netI     0.0528
_diffrn_reflns_theta_min     4.95
_diffrn_reflns_theta_max     32.82
_diffrn_reflns_theta_full     25.00
_diffrn_measured_fraction_theta_max     0.902
_diffrn_measured_fraction_theta_full     0.991
_diffrn_reflns_limit_h_min     -17
_diffrn_reflns_limit_h_max     17
_diffrn_reflns_limit_k_min     -8
_diffrn_reflns_limit_k_max     8
_diffrn_reflns_limit_l_min     -35
_diffrn_reflns_limit_l_max     40
_diffrn_standards_number     0
_diffrn_standards_interval_count     0
_diffrn_standards_interval_time     0
_diffrn_standards_decay_%     0
_refine_special_details
;
Refinement of <i>F</i>^2^ against ALL reflections. The weighted <i>R</i>-factor
<i>wR</i> and goodness of fit <i>S</i> are based on <i>F</i>^2^, conventional
<i>R</i>-factors <i>R</i> are based on <i>F</i>, with <i>F</i> set to zero for
negative <i>F</i>^2^. The threshold expression of <i>F</i>^2^ >
2\s(<i>F</i>^2^) is used only for calculating <i>R</i>-factors(gt) <i>etc</i>.
and is not relevant to the choice of reflections for refinement.
<i>R</i>-factors based on <i>F</i>^2^ are statistically about twice as large
as those based on <i>F</i>, and <i>R</i>- factors based on ALL data will be
even larger.
;
_reflns_number_total     6192
_reflns_number_gt     4118
_reflns_threshold_expression     I>2\s(I)
_refine_ls_structure_factor_coef     Fsqd
_refine_ls_matrix_type     full
_refine_ls_R_factor_all     0.0750
_refine_ls_R_factor_gt     0.0463
_refine_ls_wR_factor_gt     0.1136
_refine_ls_wR_factor_ref     0.1207
_refine_ls_goodness_of_fit_ref     0.963
_refine_ls_restrained_S_all     0.963
_refine_ls_number_reflns     6192
_refine_ls_number_parameters     221
_refine_ls_number_restraints     0
_refine_ls_hydrogen_treatment     mixed
_refine_ls_weighting_scheme     calc
_refine_ls_weighting_details
                 'calc w=1/[\s^2^(Fo^2^)+(0.0674P)^2^] where P=(Fo^2^+2Fc^2^)/3'
_atom_sites_solution_hydrogens     geom
_atom_sites_solution_primary     direct
_atom_sites_solution_secondary     difmap
_refine_ls_shift/su_max     0.001
_refine_ls_shift/su_max_lt     0.001
_refine_ls_shift/su_mean     <0.001
_refine_diff_density_max     0.307
_refine_diff_density_min     -0.184
_refine_ls_extinction_method     none
_refine_ls_extinction_coef     ?
loop_
    _atom_type_symbol
    _atom_type_description
    _atom_type_scat_dispersion_real
    _atom_type_scat_dispersion_imag
    _atom_type_scat_source
    O O 0.0106 0.0060 'International Tables Vol C Tables 4.2.6.8 and 6.1.1.4'
    N N 0.0061 0.0033 'International Tables Vol C Tables 4.2.6.8 and 6.1.1.4'
    H H 0.0000 0.0000 'International Tables Vol C Tables 4.2.6.8 and 6.1.1.4'
    C C 0.0033 0.0016 'International Tables Vol C Tables 4.2.6.8 and 6.1.1.4'
_computing_data_collection     'CrysAlis Pro (Oxford Diffraction, 2009)'
_computing_cell_refinement     'CrysAlis Pro (Oxford Diffraction, 2009)'
_computing_data_reduction     'CrysAlis Pro (Oxford Diffraction, 2009)'
_computing_structure_solution     'SHELXS97 (Sheldrick, 2008)'
_computing_structure_refinement     'SHELXL97 (Sheldrick, 2008)'
_computing_molecular_graphics     'ORTEP-3 (Farrugia, 1997)'
_computing_publication_material     'PLATON (Spek, 2009)'
loop_
    _atom_site_type_symbol
    _atom_site_label
    _atom_site_fract_x
    _atom_site_fract_y
    _atom_site_fract_z
    _atom_site_U_iso_or_equiv
    _atom_site_thermal_displace_type
    _atom_site_calc_flag
    _atom_site_refinement_flags
    _atom_site_occupancy
    O O4 -0.02984(5) 0.25856(13) 0.02836(2) 0.0227(2) Uani d . 1.000
    N N1 0.29439(6) 0.34289(15) 0.05803(3) 0.0171(2) Uani d . 1.000
    C C2 0.22093(7) 0.38195(17) 0.09795(3) 0.0165(2) Uani d . 1.000
    C C3 0.12069(7) 0.21283(18) 0.09013(3) 0.0169(3) Uani d . 1.000
    C C4 0.06862(8) 0.23999(17) 0.03724(3) 0.0173(2) Uani d . 1.000
    C C5 0.14663(8) 0.24418(18) -0.00331(3) 0.0192(3) Uani d . 1.000
    C C6 0.24286(7) 0.41460(18) 0.00937(3) 0.0172(3) Uani d . 1.000
    C C21 0.28492(7) 0.34132(18) 0.14743(3) 0.0172(3) Uani d . 1.000
    C C22 0.34717(8) 0.13503(19) 0.15574(3) 0.0207(3) Uani d . 1.000
    C C23 0.40971(8) 0.1003(2) 0.20020(4) 0.0255(3) Uani d . 1.000
    C C24 0.40946(9) 0.2723(2) 0.23750(4) 0.0291(3) Uani d . 1.000
    C C25 0.34617(9) 0.4751(2) 0.23009(4) 0.0293(3) Uani d . 1.000
    C C26 0.28428(8) 0.51060(19) 0.18526(4) 0.0225(3) Uani d . 1.000
    C C31 0.03717(8) 0.24628(18) 0.12901(4) 0.0201(3) Uani d . 1.000
    C C32 -0.03780(8) 0.0314(2) 0.13360(4) 0.0221(3) Uani d . 1.000
    C C33 -0.12480(8) 0.06791(19) 0.17050(4) 0.0219(3) Uani d . 1.000
    C C34 -0.20306(9) -0.1429(2) 0.17217(4) 0.0299(3) Uani d . 1.000
    C C35 -0.29164(9) -0.1088(3) 0.20818(4) 0.0348(4) Uani d . 1.000
    C C61 0.32404(7) 0.40532(18) -0.03020(3) 0.0173(3) Uani d . 1.000
    C C62 0.32447(9) 0.58540(19) -0.06565(4) 0.0248(3) Uani d . 1.000
    C C63 0.39528(9) 0.5724(2) -0.10367(4) 0.0294(3) Uani d . 1.000
    C C64 0.46508(8) 0.3801(2) -0.10661(4) 0.0264(3) Uani d . 1.000
    C C65 0.46548(9) 0.1999(2) -0.07135(4) 0.0276(3) Uani d . 1.000
    C C66 0.39528(8) 0.2136(2) -0.03327(4) 0.0241(3) Uani d . 1.000
    H H1 0.3572(10) 0.428(2) 0.0651(4) 0.021(3) Uiso d . 1.000
    H H2 0.19459 0.55139 0.09639 0.0197 Uiso calc R 1.000
    H H3 0.14887 0.04518 0.09352 0.0203 Uiso calc R 1.000
    H H5A 0.10677 0.29558 -0.03481 0.0230 Uiso calc R 1.000
    H H5B 0.17510 0.08071 -0.00819 0.0230 Uiso calc R 1.000
    H H6 0.21426 0.58156 0.01167 0.0206 Uiso calc R 1.000
    H H22 0.34686 0.01608 0.13059 0.0249 Uiso calc R 1.000
    H H23 0.45262 -0.04059 0.20520 0.0306 Uiso calc R 1.000
    H H24 0.45269 0.24994 0.26790 0.0349 Uiso calc R 1.000
    H H25 0.34479 0.59133 0.25572 0.0351 Uiso calc R 1.000
    H H26 0.24127 0.65141 0.18044 0.0270 Uiso calc R 1.000
    H H31A 0.07699 0.27722 0.16169 0.0242 Uiso calc R 1.000
    H H31B -0.00827 0.38878 0.12012 0.0242 Uiso calc R 1.000
    H H32A 0.00745 -0.10925 0.14406 0.0266 Uiso calc R 1.000
    H H32B -0.07477 -0.00435 0.10053 0.0266 Uiso calc R 1.000
    H H33A -0.08807 0.09314 0.20405 0.0263 Uiso calc R 1.000
    H H33B -0.16739 0.21403 0.16129 0.0263 Uiso calc R 1.000
    H H34A -0.16033 -0.28830 0.18179 0.0359 Uiso calc R 1.000
    H H34B -0.23859 -0.16958 0.13844 0.0359 Uiso calc R 1.000
    H H35A -0.33880 -0.25068 0.20750 0.0522 Uiso calc R 1.000
    H H35B -0.33584 0.03216 0.19838 0.0522 Uiso calc R 1.000
    H H35C -0.25732 -0.08574 0.24184 0.0522 Uiso calc R 1.000
    H H62 0.27630 0.71802 -0.06399 0.0298 Uiso calc R 1.000
    H H63 0.39541 0.69675 -0.12767 0.0352 Uiso calc R 1.000
    H H64 0.51277 0.37121 -0.13272 0.0317 Uiso calc R 1.000
    H H65 0.51358 0.06723 -0.07319 0.0331 Uiso calc R 1.000
    H H66 0.39612 0.09009 -0.00905 0.0289 Uiso calc R 1.000
loop_
    _atom_site_aniso_label
    _atom_site_aniso_U_11
    _atom_site_aniso_U_22
    _atom_site_aniso_U_33
    _atom_site_aniso_U_12
    _atom_site_aniso_U_13
    _atom_site_aniso_U_23
    O4 0.0151(3) 0.0264(4) 0.0265(4) -0.0013(3) 0.0007(3) 0.0036(3)
    N1 0.0131(4) 0.0236(4) 0.0147(3) -0.0032(3) 0.0021(3) -0.0007(3)
    C2 0.0157(4) 0.0180(4) 0.0160(4) -0.0013(4) 0.0035(3) -0.0019(3)
    C3 0.0142(4) 0.0196(5) 0.0173(4) -0.0018(4) 0.0031(3) -0.0017(4)
    C4 0.0157(4) 0.0148(4) 0.0213(4) -0.0026(4) 0.0013(3) -0.0008(3)
    C5 0.0168(4) 0.0238(5) 0.0170(4) -0.0019(4) 0.0012(3) -0.0021(4)
    C6 0.0160(4) 0.0189(5) 0.0168(4) 0.0000(4) 0.0018(3) 0.0002(3)
    C21 0.0135(4) 0.0226(5) 0.0160(4) -0.0051(4) 0.0038(3) -0.0017(4)
    C22 0.0178(4) 0.0252(5) 0.0196(4) -0.0017(4) 0.0041(3) -0.0013(4)
    C23 0.0180(5) 0.0330(6) 0.0255(5) 0.0004(4) 0.0010(4) 0.0041(4)
    C24 0.0237(5) 0.0440(7) 0.0192(5) -0.0096(5) -0.0015(4) 0.0018(5)
    C25 0.0319(6) 0.0363(6) 0.0198(5) -0.0100(5) 0.0025(4) -0.0072(4)
    C26 0.0232(5) 0.0236(5) 0.0211(5) -0.0044(4) 0.0051(4) -0.0040(4)
    C31 0.0170(4) 0.0247(5) 0.0193(4) -0.0027(4) 0.0053(3) -0.0037(4)
    C32 0.0209(5) 0.0265(5) 0.0197(5) -0.0039(4) 0.0060(4) -0.0012(4)
    C33 0.0182(4) 0.0283(5) 0.0198(4) -0.0014(4) 0.0050(3) 0.0008(4)
    C34 0.0253(5) 0.0393(7) 0.0260(5) -0.0101(5) 0.0072(4) -0.0004(5)
    C35 0.0249(5) 0.0461(8) 0.0347(6) -0.0062(5) 0.0101(5) 0.0083(5)
    C61 0.0150(4) 0.0216(5) 0.0153(4) -0.0044(4) 0.0011(3) -0.0013(3)
    C62 0.0281(5) 0.0227(5) 0.0240(5) -0.0010(4) 0.0044(4) 0.0030(4)
    C63 0.0345(6) 0.0324(6) 0.0219(5) -0.0099(5) 0.0071(4) 0.0057(4)
    C64 0.0204(5) 0.0401(7) 0.0193(5) -0.0113(5) 0.0056(4) -0.0045(4)
    C65 0.0208(5) 0.0364(6) 0.0263(5) 0.0020(5) 0.0066(4) -0.0025(5)
    C66 0.0238(5) 0.0275(5) 0.0216(5) 0.0024(4) 0.0059(4) 0.0039(4)
_geom_special_details
;
Bond distances, angles <i>etc</i>. have been calculated using the rounded
fractional coordinates. All su's are estimated from the variances of the
(full) variance-covariance matrix. The cell e.s.d.'s are taken into account in
the estimation of distances, angles and torsion angles
;
loop_
    _geom_bond_atom_site_label_1
    _geom_bond_atom_site_label_2
    _geom_bond_site_symmetry_1
    _geom_bond_site_symmetry_2
    _geom_bond_distance
    _geom_bond_publ_flag
    O4 C4 . . 1.2143(12) no
    N1 C2 . . 1.4712(11) no
    N1 C6 . . 1.4688(12) no
    N1 H1 . . 0.911(12) no
    C2 C3 . . 1.5497(13) no
    C2 C21 . . 1.5130(12) no
    C3 C31 . . 1.5310(13) no
    C3 C4 . . 1.5260(12) no
    C4 C5 . . 1.5063(13) no
    C5 C6 . . 1.5323(13) no
    C6 C61 . . 1.5139(12) no
    C21 C22 . . 1.3903(14) no
    C21 C26 . . 1.3925(14) no
    C22 C23 . . 1.3869(14) no
    C23 C24 . . 1.3922(16) no
    C24 C25 . . 1.3784(16) no
    C25 C26 . . 1.3919(15) no
    C31 C32 . . 1.5216(15) no
    C32 C33 . . 1.5259(15) no
    C33 C34 . . 1.5207(15) no
    C34 C35 . . 1.5219(16) no
    C61 C66 . . 1.3874(14) no
    C61 C62 . . 1.3890(14) no
    C62 C63 . . 1.3946(15) no
    C63 C64 . . 1.3785(15) no
    C64 C65 . . 1.3854(16) no
    C65 C66 . . 1.3910(15) no
    C2 H2 . . 1.0000 no
    C3 H3 . . 1.0000 no
    C5 H5A . . 0.9900 no
    C5 H5B . . 0.9900 no
    C6 H6 . . 1.0000 no
    C22 H22 . . 0.9500 no
    C23 H23 . . 0.9500 no
    C24 H24 . . 0.9500 no
    C25 H25 . . 0.9500 no
    C26 H26 . . 0.9500 no
    C31 H31A . . 0.9900 no
    C31 H31B . . 0.9900 no
    C32 H32A . . 0.9900 no
    C32 H32B . . 0.9900 no
    C33 H33A . . 0.9900 no
    C33 H33B . . 0.9900 no
    C34 H34A . . 0.9900 no
    C34 H34B . . 0.9900 no
    C35 H35A . . 0.9800 no
    C35 H35B . . 0.9800 no
    C35 H35C . . 0.9800 no
    C62 H62 . . 0.9500 no
    C63 H63 . . 0.9500 no
    C64 H64 . . 0.9500 no
    C65 H65 . . 0.9500 no
    C66 H66 . . 0.9500 no
loop_
    _geom_contact_atom_site_label_1
    _geom_contact_atom_site_label_2
    _geom_contact_distance
    _geom_contact_site_symmetry_1
    _geom_contact_site_symmetry_2
    _geom_contact_publ_flag
    O4 C32 3.1202(12) . . no
    O4 C6 3.2798(11) . 3_565 no
    O4 C4 3.3294(11) . 3_565 no
    O4 O4 3.2139(10) . 3_565 no
    O4 C4 3.3158(11) . 3_555 no
    O4 C5 3.2004(12) . 3_555 no
    O4 C5 3.1736(12) . 3_565 no
    O4 H32B 2.5300 . . no
    O4 H31B 2.5800 . . no
    O4 H5A 2.6700 . 3_565 no
    O4 H5B 2.6300 . 3_555 no
    O4 H6 2.5900 . 3_565 no
    N1 H22 2.7200 . . no
    N1 H66 2.6800 . . no
    C4 O4 3.3294(11) . 3_565 no
    C4 O4 3.3158(11) . 3_555 no
    C5 O4 3.2004(12) . 3_555 no
    C5 O4 3.1736(12) . 3_565 no
    C6 O4 3.2798(11) . 3_565 no
    C24 C26 3.5857(15) . 2_545 no
    C26 C31 3.5949(14) . . no
    C26 C24 3.5857(15) . 2_555 no
    C31 C26 3.5949(14) . . no
    C32 O4 3.1202(12) . . no
    C3 H22 3.1000 . . no
    C4 H32B 2.8800 . . no
    C5 H32B 3.0200 . 3_555 no
    C21 H64 3.0000 . 3_665 no
    C21 H31A 2.6300 . . no
    C22 H26 3.0900 . 1_545 no
    C22 H3 2.8900 . . no
    C22 H1 2.955(11) . . no
    C24 H26 3.0600 . 2_545 no
    C25 H23 3.1000 . 1_565 no
    C26 H64 3.0200 . 3_665 no
    C26 H31A 2.8800 . . no
    C35 H35C 3.0300 . 2_445 no
    C63 H34B 3.0600 . 3_555 no
    C64 H1 2.600(12) . 3_665 no
    C64 H34B 3.0700 . 3_555 no
    C65 H1 3.000(12) . 3_665 no
    C66 H1 2.982(11) . . no
    C66 H5B 2.9200 . . no
    H1 C22 2.955(11) . . no
    H1 C66 2.982(11) . . no
    H1 C64 2.600(12) . 3_665 no
    H1 C65 3.000(12) . 3_665 no
    H1 H64 2.5800 . 3_665 no
    H2 H6 2.3200 . . no
    H2 H26 2.3600 . . no
    H3 C22 2.8900 . . no
    H3 H22 2.5500 . . no
    H3 H32A 2.4400 . . no
    H5A O4 2.6700 . 3_565 no
    H5A H32B 2.4200 . 3_555 no
    H5B C66 2.9200 . . no
    H5B O4 2.6300 . 3_555 no
    H6 H2 2.3200 . . no
    H6 H62 2.3600 . . no
    H6 O4 2.5900 . 3_565 no
    H22 N1 2.7200 . . no
    H22 C3 3.1000 . . no
    H22 H3 2.5500 . . no
    H22 H65 2.4400 . 3_655 no
    H23 C25 3.1000 . 1_545 no
    H24 H32A 2.5200 . 2_555 no
    H25 H31A 2.5800 . 2_555 no
    H26 C22 3.0900 . 1_565 no
    H26 H2 2.3600 . . no
    H26 C24 3.0600 . 2_555 no
    H31A C21 2.6300 . . no
    H31A C26 2.8800 . . no
    H31A H25 2.5800 . 2_545 no
    H31B O4 2.5800 . . no
    H31B H33B 2.5100 . . no
    H32A H3 2.4400 . . no
    H32A H34A 2.5600 . . no
    H32A H24 2.5200 . 2_545 no
    H32B O4 2.5300 . . no
    H32B C4 2.8800 . . no
    H32B H34B 2.5000 . . no
    H32B C5 3.0200 . 3_555 no
    H32B H5A 2.4200 . 3_555 no
    H33A H35C 2.5800 . . no
    H33B H31B 2.5100 . . no
    H33B H35B 2.5700 . . no
    H34A H32A 2.5600 . . no
    H34B H32B 2.5000 . . no
    H34B C63 3.0600 . 3_555 no
    H34B C64 3.0700 . 3_555 no
    H35A H35C 2.5500 . 2_445 no
    H35B H33B 2.5700 . . no
    H35B H63 2.5000 . 3_565 no
    H35C H33A 2.5800 . . no
    H35C C35 3.0300 . 2_455 no
    H35C H35A 2.5500 . 2_455 no
    H62 H6 2.3600 . . no
    H63 H35B 2.5000 . 3_565 no
    H64 C21 3.0000 . 3_665 no
    H64 C26 3.0200 . 3_665 no
    H64 H1 2.5800 . 3_665 no
    H65 H22 2.4400 . 3_655 no
    H65 H66 2.5600 . 3_655 no
    H66 N1 2.6800 . . no
    H66 H65 2.5600 . 3_655 no
loop_
    _geom_angle_atom_site_label_1
    _geom_angle_atom_site_label_2
    _geom_angle_atom_site_label_3
    _geom_angle_site_symmetry_1
    _geom_angle_site_symmetry_2
    _geom_angle_site_symmetry_3
    _geom_angle
    _geom_angle_publ_flag
    C2 N1 C6 . . . 111.74(7) no
    C6 N1 H1 . . . 110.0(7) no
    C2 N1 H1 . . . 108.8(7) no
    N1 C2 C21 . . . 108.71(7) no
    N1 C2 C3 . . . 109.32(7) no
    C3 C2 C21 . . . 112.30(7) no
    C4 C3 C31 . . . 112.13(8) no
    C2 C3 C4 . . . 109.65(7) no
    C2 C3 C31 . . . 113.24(7) no
    O4 C4 C5 . . . 121.93(7) no
    O4 C4 C3 . . . 122.01(8) no
    C3 C4 C5 . . . 116.06(8) no
    C4 C5 C6 . . . 111.45(7) no
    N1 C6 C5 . . . 107.47(7) no
    C5 C6 C61 . . . 110.80(7) no
    N1 C6 C61 . . . 111.22(7) no
    C2 C21 C26 . . . 120.94(9) no
    C2 C21 C22 . . . 120.46(8) no
    C22 C21 C26 . . . 118.59(8) no
    C21 C22 C23 . . . 120.99(9) no
    C22 C23 C24 . . . 119.86(10) no
    C23 C24 C25 . . . 119.66(10) no
    C24 C25 C26 . . . 120.37(10) no
    C21 C26 C25 . . . 120.52(9) no
    C3 C31 C32 . . . 113.41(8) no
    C31 C32 C33 . . . 113.72(9) no
    C32 C33 C34 . . . 112.81(9) no
    C33 C34 C35 . . . 113.73(10) no
    C6 C61 C62 . . . 119.91(9) no
    C62 C61 C66 . . . 118.87(9) no
    C6 C61 C66 . . . 121.16(9) no
    C61 C62 C63 . . . 120.31(10) no
    C62 C63 C64 . . . 120.34(10) no
    C63 C64 C65 . . . 119.78(10) no
    C64 C65 C66 . . . 119.86(10) no
    C61 C66 C65 . . . 120.84(10) no
    N1 C2 H2 . . . 109.00 no
    C3 C2 H2 . . . 109.00 no
    C21 C2 H2 . . . 109.00 no
    C2 C3 H3 . . . 107.00 no
    C4 C3 H3 . . . 107.00 no
    C31 C3 H3 . . . 107.00 no
    C4 C5 H5A . . . 109.00 no
    C4 C5 H5B . . . 109.00 no
    C6 C5 H5A . . . 109.00 no
    C6 C5 H5B . . . 109.00 no
    H5A C5 H5B . . . 108.00 no
    N1 C6 H6 . . . 109.00 no
    C5 C6 H6 . . . 109.00 no
    C61 C6 H6 . . . 109.00 no
    C21 C22 H22 . . . 120.00 no
    C23 C22 H22 . . . 120.00 no
    C22 C23 H23 . . . 120.00 no
    C24 C23 H23 . . . 120.00 no
    C23 C24 H24 . . . 120.00 no
    C25 C24 H24 . . . 120.00 no
    C24 C25 H25 . . . 120.00 no
    C26 C25 H25 . . . 120.00 no
    C21 C26 H26 . . . 120.00 no
    C25 C26 H26 . . . 120.00 no
    C3 C31 H31A . . . 109.00 no
    C3 C31 H31B . . . 109.00 no
    C32 C31 H31A . . . 109.00 no
    C32 C31 H31B . . . 109.00 no
    H31A C31 H31B . . . 108.00 no
    C31 C32 H32A . . . 109.00 no
    C31 C32 H32B . . . 109.00 no
    C33 C32 H32A . . . 109.00 no
    C33 C32 H32B . . . 109.00 no
    H32A C32 H32B . . . 108.00 no
    C32 C33 H33A . . . 109.00 no
    C32 C33 H33B . . . 109.00 no
    C34 C33 H33A . . . 109.00 no
    C34 C33 H33B . . . 109.00 no
    H33A C33 H33B . . . 108.00 no
    C33 C34 H34A . . . 109.00 no
    C33 C34 H34B . . . 109.00 no
    C35 C34 H34A . . . 109.00 no
    C35 C34 H34B . . . 109.00 no
    H34A C34 H34B . . . 108.00 no
    C34 C35 H35A . . . 109.00 no
    C34 C35 H35B . . . 109.00 no
    C34 C35 H35C . . . 109.00 no
    H35A C35 H35B . . . 109.00 no
    H35A C35 H35C . . . 109.00 no
    H35B C35 H35C . . . 109.00 no
    C61 C62 H62 . . . 120.00 no
    C63 C62 H62 . . . 120.00 no
    C62 C63 H63 . . . 120.00 no
    C64 C63 H63 . . . 120.00 no
    C63 C64 H64 . . . 120.00 no
    C65 C64 H64 . . . 120.00 no
    C64 C65 H65 . . . 120.00 no
    C66 C65 H65 . . . 120.00 no
    C61 C66 H66 . . . 120.00 no
    C65 C66 H66 . . . 120.00 no
loop_
    _geom_torsion_atom_site_label_1
    _geom_torsion_atom_site_label_2
    _geom_torsion_atom_site_label_3
    _geom_torsion_atom_site_label_4
    _geom_torsion_site_symmetry_1
    _geom_torsion_site_symmetry_2
    _geom_torsion_site_symmetry_3
    _geom_torsion_site_symmetry_4
    _geom_torsion
    _geom_torsion_publ_flag
    C6 N1 C2 C3 . . . . 65.82(9) no
    C6 N1 C2 C21 . . . . -171.28(8) no
    C2 N1 C6 C5 . . . . -66.24(9) no
    C2 N1 C6 C61 . . . . 172.32(8) no
    N1 C2 C3 C4 . . . . -51.99(10) no
    N1 C2 C3 C31 . . . . -178.04(8) no
    C21 C2 C3 C4 . . . . -172.73(7) no
    C21 C2 C3 C31 . . . . 61.21(10) no
    N1 C2 C21 C22 . . . . -49.98(11) no
    N1 C2 C21 C26 . . . . 128.98(9) no
    C3 C2 C21 C22 . . . . 71.12(11) no
    C3 C2 C21 C26 . . . . -109.92(10) no
    C2 C3 C4 O4 . . . . -134.43(9) no
    C2 C3 C4 C5 . . . . 45.15(11) no
    C31 C3 C4 O4 . . . . -7.74(13) no
    C31 C3 C4 C5 . . . . 171.84(8) no
    C2 C3 C31 C32 . . . . -159.31(8) no
    C4 C3 C31 C32 . . . . 75.97(11) no
    O4 C4 C5 C6 . . . . 132.23(9) no
    C3 C4 C5 C6 . . . . -47.35(11) no
    C4 C5 C6 N1 . . . . 54.81(10) no
    C4 C5 C6 C61 . . . . 176.51(8) no
    N1 C6 C61 C62 . . . . -138.96(9) no
    N1 C6 C61 C66 . . . . 44.07(12) no
    C5 C6 C61 C62 . . . . 101.57(10) no
    C5 C6 C61 C66 . . . . -75.40(11) no
    C2 C21 C22 C23 . . . . 177.34(9) no
    C26 C21 C22 C23 . . . . -1.64(14) no
    C2 C21 C26 C25 . . . . -177.96(9) no
    C22 C21 C26 C25 . . . . 1.02(14) no
    C21 C22 C23 C24 . . . . 0.85(15) no
    C22 C23 C24 C25 . . . . 0.58(16) no
    C23 C24 C25 C26 . . . . -1.19(16) no
    C24 C25 C26 C21 . . . . 0.38(16) no
    C3 C31 C32 C33 . . . . -177.25(8) no
    C31 C32 C33 C34 . . . . 176.50(9) no
    C32 C33 C34 C35 . . . . -179.13(9) no
    C6 C61 C62 C63 . . . . -176.86(9) no
    C66 C61 C62 C63 . . . . 0.17(15) no
    C6 C61 C66 C65 . . . . 176.46(9) no
    C62 C61 C66 C65 . . . . -0.54(15) no
    C61 C62 C63 C64 . . . . 0.37(16) no
    C62 C63 C64 C65 . . . . -0.55(16) no
    C63 C64 C65 C66 . . . . 0.18(16) no
    C64 C65 C66 C61 . . . . 0.37(16) no
loop_
    _geom_hbond_atom_site_label_D
    _geom_hbond_atom_site_label_H
    _geom_hbond_atom_site_label_A
    _geom_hbond_site_symmetry_A
    _geom_hbond_distance_DH
    _geom_hbond_distance_HA
    _geom_hbond_distance_DA
    _geom_hbond_angle_DHA
    _geom_hbond_publ_flag
    C6 H6 O4 3_565 1.00 2.59 3.2798(11) 126 yes
    C34 H34B Cg1 3_555 0.99 2.87 3.7809(12) 154 yes
