# Supplementary material for: t-3-Pentyl-r-2,c-6-diphenyl­piperidin-4-one
Source: Acta Crystallogr Sect E Struct Rep Online. 2009 Nov 14;65(Pt 12):o3083. doi: 10.1107/S1600536809046753 (PMC2971784; doi:10.1107/S1600536809046753)
Supplement: Supplementary file 2 [file e-65-o3083-Isup2.hkl]

#
# h,k,l, Fc-squared, Fo-squared, sigma(Fo-squared) and status flag
#
data_I
_shelx_title ' jj1 in P 21/n Z=4 C22H27NO'
_shelx_refln_list_code          4
_shelx_F_calc_maximum      142.06
_exptl_crystal_F_000       696.00
_reflns_d_resolution_high  0.6556
 
loop_
 _symmetry_equiv_pos_as_xyz
 'x, y, z'
 '-x+1/2, y+1/2, -z+1/2'
 '-x, -y, -z'
 'x-1/2, -y-1/2, z-1/2'
 
_cell_length_a    12.2318
_cell_length_b     5.5879
_cell_length_c    26.9977
_cell_angle_alpha  90.000
_cell_angle_beta   94.377
_cell_angle_gamma  90.000
 
_shelx_F_squared_multiplier     1.000
 
loop_
 _refln_index_h
 _refln_index_k
 _refln_index_l
 _refln_F_squared_calc
 _refln_F_squared_meas
 _refln_F_squared_sigma
 _refln_observed_status
   4   0   0        4.93       10.61      2.20 o
   6   0   0       18.77       24.60      3.71 o
   8   0   0       62.04       62.21      7.73 o
  10   0   0       18.30       21.87      5.05 o
  12   0   0      810.31      811.24     30.41 o
  14   0   0       42.41       46.91      7.23 o
  16   0   0      731.99      667.36     28.88 o
   3   1   0     2265.12     2361.70     10.02 o
   4   1   0      180.52      195.34      2.97 o
   5   1   0      407.63      448.11      5.90 o
   6   1   0      886.58      969.19      8.35 o
   7   1   0       25.35       22.07      2.42 o
   8   1   0        9.19        6.47      2.75 o
   9   1   0       30.30       32.31      3.71 o
  10   1   0       92.68      106.98      6.00 o
  11   1   0        7.96        4.82      4.69 o
  12   1   0      405.28      381.47     10.64 o
  13   1   0      253.25      260.22      7.73 o
  14   1   0       99.87      101.57      7.54 o
  15   1   0        0.60        3.75      5.93 o
  16   1   0       11.22        6.42      8.20 o
  17   1   0        1.46        1.57      8.25 o
   0   2   0     1840.94     2023.64     15.43 o
   1   2   0        4.86        4.85      1.85 o
   2   2   0     3371.54     3579.70      8.94 o
   3   2   0     1139.27     1297.61      7.24 o
   4   2   0        0.67        2.91      0.90 o
   5   2   0      513.92      589.06      6.20 o
   6   2   0       83.50      116.17      2.86 o
   7   2   0       17.03       23.48      3.20 o
   8   2   0        2.25        2.20      3.27 o
   9   2   0      127.96      131.16      6.34 o
  10   2   0        0.14        1.82      3.94 o
  11   2   0        1.72        1.19      3.97 o
  12   2   0       98.16      101.46      7.04 o
  13   2   0       42.94       34.79      5.20 o
  14   2   0        0.75        2.68      7.90 o
  15   2   0        3.79        5.68      7.62 o
  16   2   0       30.84       25.84      8.61 o
   1   3   0      204.17      233.17      4.24 o
   2   3   0      850.75      918.10      9.15 o
   3   3   0       40.79       25.72      1.97 o
   4   3   0        0.03        3.36      2.69 o
   5   3   0      107.53      101.30      4.90 o
   6   3   0      104.12       93.90      4.01 o
   7   3   0      117.98      107.61      4.35 o
   8   3   0      212.26      154.94      3.62 o
   9   3   0       42.91       60.73      5.58 o
  10   3   0       13.67       14.02      4.79 o
  11   3   0       58.36       47.21      5.82 o
  12   3   0      142.11      139.39      8.07 o
  13   3   0       44.95       42.95     13.46 o
  14   3   0      141.16      158.11     17.12 o
  15   3   0      144.07      151.82     12.58 o
  16   3   0       34.46       43.24     10.71 o
   0   4   0        5.55        6.00      4.08 o
   1   4   0       26.50       29.43      3.57 o
   2   4   0     2094.39     2104.98     16.66 o
   3   4   0      247.59      258.45      5.34 o
   4   4   0      162.95      196.70      6.38 o
   5   4   0       10.94       29.62      7.65 o
   6   4   0        3.76        3.48      9.04 o
   7   4   0        5.25        9.09      9.24 o
   8   4   0        9.29        9.61     10.07 o
   9   4   0      674.42      575.98     24.49 o
  10   4   0      192.18      214.84     18.25 o
  11   4   0       11.09       10.93     11.19 o
  12   4   0        4.37        7.78     12.80 o
  13   4   0        0.69        2.70     13.49 o
  14   4   0       29.44       40.20     14.98 o
  15   4   0      143.77      197.49     21.17 o
  16   4   0        0.00        1.11     15.76 o
   1   5   0        0.10        0.27      4.64 o
   2   5   0       97.05      103.09      5.02 o
   3   5   0       83.15       80.24      4.29 o
   4   5   0       56.07       58.86      3.52 o
   5   5   0        5.27       13.07     11.75 o
   6   5   0       18.88       12.03     10.84 o
   7   5   0      193.01      164.47     16.19 o
   8   5   0        7.23        2.86     12.28 o
   9   5   0      167.62      139.86     17.18 o
  10   5   0        1.65       -6.70     13.62 o
  11   5   0       53.64       56.84     15.88 o
  12   5   0       92.67      108.15     17.20 o
  13   5   0      134.15      158.35     21.45 o
  14   5   0        1.49        9.22     17.03 o
   0   6   0      632.09      581.00     16.63 o
   1   6   0       31.51       28.70      5.57 o
   2   6   0      144.54      138.70      6.52 o
   3   6   0        0.01        1.63      5.74 o
   4   6   0       89.62       87.64      9.58 o
   5   6   0       81.40       69.30      9.65 o
   6   6   0       21.61       19.49      8.63 o
   7   6   0        7.76        3.91     11.84 o
   8   6   0        7.20       12.44     11.73 o
   9   6   0        2.99        3.87     14.68 o
  10   6   0       69.40       74.15     17.93 o
  11   6   0       42.16       78.65     18.30 o
   1   7   0        9.67       -2.72      6.38 o
   2   7   0       33.07       37.77      7.52 o
   3   7   0       56.60       53.79     10.32 o
   4   7   0        3.83        6.25      8.53 o
   5   7   0      149.04      165.31     12.73 o
   6   7   0       28.30       27.15      9.54 o
   7   7   0       96.35      101.98     12.65 o
   8   7   0        0.59       -5.18     10.28 o
   0   8   0      123.60      130.30     18.87 o
   1   8   0       22.97       30.29      8.37 o
   2   8   0        1.08        2.82      9.84 o
   3   8   0       78.61       68.37     12.57 o
   4   8   0       32.25       41.15     16.32 o
 -17   0   1       11.47        4.47     10.28 o
 -15   0   1      662.16      617.04     26.94 o
 -13   0   1        5.16        4.43      5.52 o
 -11   0   1     1745.88     1666.27     21.33 o
  -9   0   1      115.35      116.80      6.35 o
  -7   0   1       45.22       42.03      5.32 o
  -5   0   1      241.84      272.93      5.38 o
   3   0   1     2767.31     3178.12     16.36 o
   5   0   1      163.08      199.38      4.69 o
   7   0   1      840.07      927.61     13.66 o
   9   0   1       28.35       38.83      7.94 o
  11   0   1      146.57      120.98      7.54 o
  13   0   1       86.02       69.45      7.98 o
  15   0   1      146.35      152.83     16.90 o
  17   0   1      107.48      100.20     15.16 o
 -17   1   1      106.29       96.82     11.29 o
 -16   1   1       36.10       50.91     11.03 o
 -15   1   1       58.24       65.74      7.32 o
 -14   1   1        9.00       12.82      5.64 o
 -13   1   1        2.67        3.36      4.08 o
 -12   1   1      178.76      180.70      6.33 o
 -11   1   1      336.35      338.67      9.49 o
 -10   1   1       11.19        7.67      4.03 o
  -9   1   1        0.61       -0.55      2.91 o
  -8   1   1        0.00        0.25      2.59 o
  -7   1   1      321.80      360.82      8.11 o
  -6   1   1      123.30      133.59      4.92 o
  -5   1   1       20.71       12.17      1.78 o
  -4   1   1     5051.59     5447.89     64.36 o
  -3   1   1      694.98      770.11      6.37 o
   2   1   1     9449.27     9145.50    106.15 o
   3   1   1     3767.89     3880.55     43.87 o
   4   1   1       82.05       77.31      1.91 o
   5   1   1      160.02      153.82      3.13 o
   6   1   1       55.91       73.89      3.11 o
   7   1   1       46.40       41.52      2.77 o
   8   1   1      163.89      175.21      4.69 o
   9   1   1       66.89       75.11      7.48 o
  10   1   1       47.52       46.40      4.91 o
  11   1   1      205.02      198.34      7.95 o
  12   1   1        9.89       14.40      5.05 o
  13   1   1      578.22      568.63     13.46 o
  14   1   1       15.09       15.08      4.50 o
  15   1   1        0.84        2.06      5.84 o
  16   1   1       19.12       24.83      8.60 o
  17   1   1        7.91        6.67      8.23 o
 -16   2   1       14.79        9.71     11.74 o
 -15   2   1       25.10       25.35      8.04 o
 -14   2   1        0.18       -0.05      7.13 o
 -13   2   1        4.30        7.21      4.53 o
 -12   2   1       39.66       43.32      6.21 o
 -11   2   1       15.00       15.68      4.92 o
 -10   2   1      216.40      197.00      7.89 o
  -9   2   1      240.29      240.19      8.05 o
  -8   2   1       27.55       26.70      4.09 o
  -7   2   1       19.44       14.53      2.60 o
  -6   2   1      246.97      269.81      4.90 o
  -5   2   1      184.88      200.38      5.54 o
  -4   2   1      259.75      284.79      4.17 o
  -3   2   1      772.31      747.61      4.98 o
  -2   2   1     3127.10     3271.60     12.84 o
  -1   2   1     1814.66     1915.96      9.65 o
   0   2   1      373.34      362.83      5.16 o
   1   2   1     1571.36     1627.62     13.75 o
   2   2   1     1126.18     1197.30      5.72 o
   3   2   1     1389.38     1541.52      7.83 o
   4   2   1     2575.70     2786.24     12.52 o
   5   2   1      227.92      251.07      3.12 o
   6   2   1      619.85      723.01      9.54 o
   7   2   1      253.06      280.16      6.96 o
   8   2   1      177.11      152.20      5.26 o
   9   2   1      137.05      111.53      5.76 o
  10   2   1      435.07      387.84      9.93 o
  11   2   1       78.90       72.46      5.78 o
  12   2   1      204.96      180.75      8.14 o
  13   2   1        4.75        7.84      4.38 o
  14   2   1      304.78      289.35     14.11 o
  15   2   1       72.42       81.17     10.17 o
  16   2   1      101.92      130.99     11.97 o
 -16   3   1        1.10       11.33      8.83 o
 -15   3   1        0.32       -3.53      8.14 o
 -14   3   1       80.95       83.29     14.04 o
 -13   3   1       53.03       56.87     13.79 o
 -12   3   1      153.19      135.95     13.61 o
 -11   3   1        8.51        7.41      4.96 o
 -10   3   1       18.39       21.63      5.00 o
  -9   3   1        5.88        3.22      1.70 o
  -8   3   1        1.33        4.04      3.35 o
  -7   3   1      244.32      256.16     11.28 o
  -6   3   1        0.13       -0.09      2.83 o
  -5   3   1      107.34      116.51      3.64 o
  -4   3   1        9.70       17.03      2.86 o
  -3   3   1     2142.57     2464.61     14.13 o
  -2   3   1       26.45       35.58      2.55 o
  -1   3   1      100.43      101.86      3.25 o
   0   3   1       48.67       48.51      3.54 o
   1   3   1       80.72       94.99      3.08 o
   2   3   1      125.69      148.90      3.06 o
   3   3   1     1583.17     1724.11      9.08 o
   4   3   1     1554.18     1664.53     13.54 o
   5   3   1      546.72      596.38      5.65 o
   6   3   1       25.05       23.57      1.84 o
   7   3   1        3.47        1.45      2.71 o
   8   3   1      129.24      126.91      3.60 o
   9   3   1       90.31      111.92      6.47 o
  10   3   1       75.55       61.38      5.75 o
  11   3   1       24.40       24.04      4.98 o
  12   3   1        0.88        0.11     11.31 o
  13   3   1       33.83       42.80     13.02 o
  14   3   1       13.56       19.87     13.00 o
  15   3   1       59.52       53.96     11.16 o
  16   3   1       29.06       43.32     10.72 o
 -16   4   1        0.06       -5.26     16.39 o
 -15   4   1       23.35       20.30     13.93 o
 -14   4   1       16.02       18.15     13.34 o
 -13   4   1       73.28       70.21     14.75 o
 -12   4   1       76.04       69.53     14.32 o
 -11   4   1        0.00        1.53     11.00 o
 -10   4   1      172.73      160.94      8.91 o
  -9   4   1      419.60      391.61     21.08 o
  -8   4   1      189.02      177.13     15.31 o
  -7   4   1      149.45      113.67     12.81 o
  -6   4   1        5.30       13.79      9.06 o
  -5   4   1       66.21       39.78     10.65 o
  -4   4   1        2.22        0.86      1.04 o
  -3   4   1        6.49        2.69      2.39 o
  -2   4   1      231.27      228.98      5.55 o
  -1   4   1     2121.67     2145.42     21.73 o
   0   4   1      173.35      161.59      4.95 o
   1   4   1      777.69      778.80      9.13 o
   2   4   1      109.30      109.05      4.07 o
   3   4   1        4.04        7.92      2.62 o
   4   4   1      103.14       80.85      5.10 o
   5   4   1       19.40       14.80      1.93 o
   6   4   1      118.20       91.12      8.55 o
   7   4   1        5.28        2.45      6.63 o
   8   4   1       53.11       49.63     11.86 o
   9   4   1      174.12      163.23     15.82 o
  10   4   1        5.83       11.38     10.81 o
  11   4   1       85.70       90.29     14.46 o
  12   4   1       20.59        9.22     12.93 o
  13   4   1       12.58       19.67     15.50 o
  14   4   1        5.19        3.08     14.00 o
  15   4   1        3.30        4.80     14.85 o
  16   4   1       32.94       40.05     17.63 o
 -14   5   1       78.08       89.70     19.04 o
 -13   5   1       49.99       60.99     16.58 o
 -12   5   1        4.22        9.55     15.24 o
 -11   5   1       47.57       60.61     15.41 o
 -10   5   1        0.20       -3.45     12.80 o
  -9   5   1        0.06       10.04     13.72 o
  -8   5   1       11.74       15.15     11.07 o
  -7   5   1       33.75       24.58     11.44 o
  -6   5   1        6.58        7.95     10.32 o
  -5   5   1      196.54      185.11     16.79 o
  -4   5   1        6.68        7.23      2.19 o
  -3   5   1      170.72      174.56      5.19 o
  -2   5   1      431.82      432.76      8.21 o
  -1   5   1      324.80      306.87      8.17 o
   0   5   1      747.08      715.65     12.04 o
   1   5   1        0.02        0.18      4.14 o
   2   5   1      556.97      559.69     12.33 o
   3   5   1       46.77       49.49      3.84 o
   4   5   1        0.38        0.81      2.74 o
   5   5   1       10.73        4.66     10.66 o
   6   5   1        0.00       -0.47     11.48 o
   7   5   1      150.56      172.64     17.24 o
   8   5   1       60.31       50.13     14.19 o
   9   5   1        7.71        8.48     12.20 o
  10   5   1       78.74       49.95     13.32 o
  11   5   1      565.81      632.21     30.20 o
  12   5   1        1.61       11.84     15.36 o
  13   5   1       19.66       18.47     14.57 o
  14   5   1      220.44      265.58     23.42 o
 -11   6   1      308.54      347.60     26.44 o
 -10   6   1       21.94       51.29     16.23 o
  -9   6   1       20.76       19.22     13.24 o
  -8   6   1        2.25       10.19     14.48 o
  -7   6   1       26.01       25.04     14.34 o
  -6   6   1        4.55        7.31      8.70 o
  -5   6   1      180.23      160.71     11.35 o
  -4   6   1      150.90      167.04     11.27 o
  -3   6   1      146.74      161.13      8.65 o
  -2   6   1       64.58       55.51      4.81 o
  -1   6   1        0.11       -0.73      4.98 o
   0   6   1        7.12        6.81      5.29 o
   1   6   1      412.90      398.10     14.20 o
   2   6   1       72.15       72.50      5.33 o
   3   6   1       25.29       18.50      6.47 o
   4   6   1       18.55       21.39      8.58 o
   5   6   1        4.46        7.42      7.61 o
   6   6   1       58.37       85.11     10.22 o
   7   6   1       17.12       16.84      9.21 o
   8   6   1        1.10        6.09     13.94 o
   9   6   1       16.14       18.02     13.16 o
  10   6   1        5.39       24.01     14.11 o
  11   6   1      122.61      157.03     20.16 o
  -9   7   1        3.71        0.47     12.81 o
  -8   7   1       42.01       32.19     10.08 o
  -7   7   1        1.18        1.83      9.65 o
  -6   7   1       32.18       30.38     11.05 o
  -5   7   1        6.65       15.54      9.62 o
  -4   7   1        5.02        9.13      8.07 o
  -3   7   1       25.04       20.86      6.93 o
  -2   7   1        7.00        2.26      6.47 o
  -1   7   1       50.33       49.34      7.77 o
   0   7   1       26.63       21.47      5.95 o
   1   7   1       69.69       59.38      7.70 o
   2   7   1        9.50       10.59      6.87 o
   3   7   1        0.79       -1.77      8.84 o
   4   7   1       43.65       45.62      9.26 o
   5   7   1      107.04      119.34     12.25 o
   6   7   1        8.25       13.77      9.42 o
   7   7   1        8.62       12.91     10.42 o
   8   7   1        6.13        0.88     11.39 o
  -4   8   1       54.48       53.42     15.85 o
  -3   8   1       18.76       22.31     14.16 o
  -2   8   1        3.41        8.19      9.12 o
  -1   8   1      170.01      169.65     11.08 o
   0   8   1        1.96       16.43      9.64 o
   1   8   1        2.07        4.38      6.78 o
   2   8   1        2.55       -3.37     10.07 o
   3   8   1        0.45       -1.49     10.61 o
   4   8   1        6.91       25.96     15.70 o
 -16   0   2       85.97       74.73     13.03 o
 -14   0   2      345.64      314.75     12.04 o
 -12   0   2      104.25      113.84     15.19 o
 -10   0   2      211.07      214.85      8.04 o
  -8   0   2      121.28      154.26      6.20 o
  -6   0   2       81.83       78.34      3.05 o
  -4   0   2     4713.64     4735.62     94.09 o
   4   0   2      365.55      370.58      9.19 o
   6   0   2      258.42      299.30      6.46 o
   8   0   2       26.57       32.42      3.57 o
  10   0   2      173.35      165.96     12.25 o
  12   0   2      138.08      133.87      8.66 o
  14   0   2      288.52      293.92     12.07 o
  16   0   2      541.64      520.45     27.06 o
 -17   1   2        2.89        7.99      8.69 o
 -16   1   2       73.90       77.78      9.44 o
 -15   1   2       31.40       21.84      5.98 o
 -14   1   2        2.73        2.37      5.60 o
 -13   1   2      253.56      251.78     11.27 o
 -12   1   2      209.46      208.85      6.43 o
 -11   1   2        0.00        0.86      3.25 o
 -10   1   2      169.96      168.18      7.50 o
  -9   1   2      137.02      140.08      5.24 o
  -8   1   2      471.81      512.21      8.34 o
  -7   1   2       15.78       13.55      2.33 o
  -6   1   2      507.77      560.02      6.38 o
  -5   1   2      745.04      825.26      6.94 o
  -4   1   2      378.61      418.48      4.42 o
  -3   1   2     1779.79     1824.07     11.11 o
  -2   1   2     2714.80     2757.22     13.92 o
   2   1   2      949.75      864.90      7.26 o
   3   1   2     3786.11     3937.51     55.87 o
   4   1   2      622.71      628.75      5.41 o
   5   1   2     1143.07     1251.02      8.61 o
   6   1   2     1664.78     1917.84     11.60 o
   7   1   2       21.05       23.10      2.60 o
   8   1   2      195.17      187.06      4.83 o
   9   1   2      186.82      178.70      6.04 o
  10   1   2      160.30      162.10      6.85 o
  11   1   2     1059.93      981.13     34.47 o
  12   1   2      819.87      790.06     14.64 o
  13   1   2      566.64      538.87     13.10 o
  14   1   2      114.67      107.42      7.77 o
  15   1   2       47.21       55.98      7.28 o
  16   1   2        2.37        7.33      7.93 o
  17   1   2        9.47       14.97      8.44 o
 -16   2   2      122.02      135.91     17.70 o
 -15   2   2      103.14      101.12     15.01 o
 -14   2   2        1.86        1.94      4.98 o
 -13   2   2      160.92      165.93      9.04 o
 -12   2   2      276.18      260.74      9.86 o
 -11   2   2        5.65        1.36      4.61 o
 -10   2   2       64.56       57.49      3.77 o
  -9   2   2        1.37        4.18      2.52 o
  -8   2   2      231.41      221.97      5.41 o
  -7   2   2        1.25        6.22      2.41 o
  -6   2   2      135.57      122.13      3.94 o
  -5   2   2       17.96       17.14      1.63 o
  -4   2   2      909.71      966.71      6.25 o
  -3   2   2     4119.78     4370.95     28.76 o
  -2   2   2     2622.48     2761.89      9.96 o
  -1   2   2     2167.04     2202.05     13.83 o
   0   2   2     4789.35     4928.86     20.73 o
   1   2   2      721.39      761.69     10.60 o
   2   2   2        9.28        9.21      1.44 o
   3   2   2      591.89      609.29      5.71 o
   4   2   2     1958.62     2099.87      7.43 o
   5   2   2      682.47      739.55      6.96 o
   6   2   2       40.62       39.80      2.03 o
   7   2   2       38.30       37.87      3.24 o
   8   2   2       14.75       16.49      3.11 o
   9   2   2      365.83      361.19      7.58 o
  10   2   2      495.44      453.93     13.33 o
  11   2   2        0.05        1.53      3.95 o
  12   2   2      175.38      181.60      8.00 o
  13   2   2      122.86      124.37     12.10 o
  14   2   2      109.96      110.78     10.36 o
  15   2   2        2.44        3.09      8.70 o
  16   2   2        5.24       10.40      9.45 o
 -16   3   2        1.47        9.60      8.59 o
 -15   3   2        0.11       10.58      8.15 o
 -14   3   2        7.40        8.37     11.17 o
 -13   3   2      138.69      150.54     15.96 o
 -12   3   2        7.90        7.00      5.43 o
 -11   3   2      141.62      134.62      8.01 o
 -10   3   2      176.49      186.74      9.46 o
  -9   3   2      201.85      190.44     12.12 o
  -8   3   2       90.01       87.31      4.45 o
  -7   3   2       20.17       24.33      3.35 o
  -6   3   2      122.12      117.57      4.70 o
  -5   3   2        0.09       -1.12      2.32 o
  -4   3   2      757.85      755.17      7.09 o
  -3   3   2       61.68       68.79      2.04 o
  -2   3   2      417.24      398.84      5.61 o
  -1   3   2       75.73       68.53      2.87 o
   0   3   2      105.67      112.61      4.10 o
   1   3   2      153.43      167.07      4.21 o
   2   3   2      220.57      230.67      3.36 o
   3   3   2     2356.25     2454.64     10.76 o
   4   3   2      284.06      269.58      5.56 o
   5   3   2      435.79      425.82      5.85 o
   6   3   2       18.31       14.93      2.42 o
   7   3   2        7.12        6.86      1.58 o
   8   3   2      100.56      126.87      4.10 o
   9   3   2      376.55      333.36      8.00 o
  10   3   2      394.72      388.77     17.12 o
  11   3   2       24.87       17.45      4.70 o
  12   3   2      236.06      227.43     17.63 o
  13   3   2        0.56        3.10     11.10 o
  14   3   2       52.87       51.52     14.74 o
  15   3   2       90.77       82.97     11.02 o
  16   3   2       54.95       61.03     11.11 o
 -16   4   2        8.13       25.64     15.11 o
 -15   4   2        5.64       -6.93     14.71 o
 -14   4   2        0.45        6.17     14.31 o
 -13   4   2       46.25       41.97     14.90 o
 -12   4   2       60.21       72.05     13.89 o
 -11   4   2        8.84        8.36      5.98 o
 -10   4   2       27.43       31.09      6.32 o
  -9   4   2       25.50       28.71     10.86 o
  -8   4   2        0.33        6.50     10.26 o
  -7   4   2        9.78        3.51      9.24 o
  -6   4   2      147.11      144.38     13.68 o
  -5   4   2       82.79       96.40     11.37 o
  -4   4   2        9.57        8.91      1.13 o
  -3   4   2       12.49       12.18      1.68 o
  -2   4   2      831.97      839.49     11.63 o
  -1   4   2       77.52       77.48      4.06 o
   0   4   2       86.97       98.88      4.30 o
   1   4   2       48.54       37.89      3.67 o
   2   4   2      185.08      179.50      4.76 o
   3   4   2       23.07       27.40      3.29 o
   4   4   2       82.88       93.80      4.35 o
   5   4   2      333.11      339.13     11.37 o
   6   4   2       43.68       43.21      2.65 o
   7   4   2      316.66      314.62     12.52 o
   8   4   2       49.20       65.28      9.04 o
   9   4   2       64.26       74.13     12.92 o
  10   4   2        4.42       -3.43     10.27 o
  11   4   2       14.38       26.56     14.25 o
  12   4   2       15.57        6.71     11.45 o
  13   4   2       74.32       93.45     15.48 o
  14   4   2       69.03       78.52     16.62 o
  15   4   2        0.61       11.37     16.55 o
  16   4   2       40.91       47.72     18.08 o
 -14   5   2       80.71       78.59     19.41 o
 -13   5   2       16.33       21.57     16.26 o
 -12   5   2        4.32        3.04     14.74 o
 -11   5   2       78.76       75.18     15.58 o
 -10   5   2        1.54       -2.51     10.87 o
  -9   5   2       29.59       19.08     12.32 o
  -8   5   2        9.70       15.28     11.67 o
  -7   5   2      107.13      120.88     15.63 o
  -6   5   2       22.78       15.69     10.44 o
  -5   5   2       37.41       35.76     12.28 o
  -4   5   2        0.07        0.81      1.57 o
  -3   5   2        1.75        1.42      2.76 o
  -2   5   2       59.36       60.35      4.23 o
  -1   5   2      409.90      425.68      8.09 o
   0   5   2      193.86      193.67      7.16 o
   1   5   2       76.23       80.01      5.03 o
   2   5   2     1309.96     1325.42     13.18 o
   3   5   2      241.19      265.39      6.66 o
   4   5   2       42.63       39.81      3.72 o
   5   5   2        3.63       11.05      7.38 o
   6   5   2       31.52       46.31      8.54 o
   7   5   2      199.66      219.17     18.55 o
   8   5   2        4.98       20.98     11.50 o
   9   5   2        3.87        9.80     12.69 o
  10   5   2      107.46       95.94     16.85 o
  11   5   2       72.16       88.52     18.10 o
  12   5   2      106.71      110.59     17.58 o
  13   5   2      140.51      187.61     22.76 o
  14   5   2      238.94      285.45     25.97 o
 -11   6   2       74.67       91.21     17.81 o
 -10   6   2       57.63       66.31     15.11 o
  -9   6   2        0.15       17.19     14.23 o
  -8   6   2       26.70       28.55     13.96 o
  -7   6   2        9.50       11.88     11.70 o
  -6   6   2      417.29      418.61     16.48 o
  -5   6   2        4.62        9.72     10.80 o
  -4   6   2       39.40       29.55      7.96 o
  -3   6   2      160.86      151.97      8.47 o
  -2   6   2       53.66       47.38      6.54 o
  -1   6   2        5.33        3.64      5.11 o
   0   6   2      441.05      410.47     10.31 o
   1   6   2     1235.24     1152.72     12.95 o
   2   6   2      362.51      359.07      8.73 o
   3   6   2       42.63       46.98      8.66 o
   4   6   2      157.55      150.71     11.07 o
   5   6   2       12.17       18.45      8.55 o
   6   6   2       97.36       85.30     10.52 o
   7   6   2        4.01        3.09      8.35 o
   8   6   2        8.33        8.95     14.11 o
   9   6   2        1.88       11.17     13.29 o
  10   6   2      117.71      124.37     20.00 o
  11   6   2        4.10        5.74     17.35 o
  -9   7   2      115.70      124.80     18.59 o
  -8   7   2       73.06       62.29     11.72 o
  -7   7   2        6.05        3.65      9.16 o
  -6   7   2       17.99        8.40      9.57 o
  -5   7   2       51.34       45.89     10.53 o
  -4   7   2        0.45        4.58      8.28 o
  -3   7   2       99.44      113.94      9.86 o
  -2   7   2       19.60       17.26      7.56 o
  -1   7   2       84.00       85.83      8.37 o
   0   7   2       16.92       17.78      5.53 o
   1   7   2      128.27      138.66      9.34 o
   2   7   2       50.32       51.24      7.53 o
   3   7   2        0.00        5.90      9.05 o
   4   7   2        0.78        4.30      9.08 o
   5   7   2        0.01       -6.57      9.31 o
   6   7   2        1.92        9.27      9.19 o
   7   7   2        0.41       -3.92      8.63 o
   8   7   2       48.02       37.70     11.03 o
  -4   8   2        1.32       16.29     13.73 o
  -3   8   2       70.26       62.38     14.48 o
  -2   8   2       13.40        8.79      7.80 o
  -1   8   2        0.24        2.76      7.87 o
   0   8   2        0.74       -2.36      9.04 o
   1   8   2        5.85        2.39      8.99 o
   2   8   2       36.30       47.68     11.70 o
   3   8   2        6.78       11.01     11.02 o
 -17   0   3       33.60       32.54     12.63 o
 -15   0   3        3.56        8.13      9.35 o
 -13   0   3       30.33       27.94      9.24 o
 -11   0   3       51.04       63.19      6.07 o
  -9   0   3       78.80       67.53      5.29 o
  -7   0   3      682.85      721.84      7.87 o
  -5   0   3        4.69       11.34      2.31 o
  -3   0   3    12627.91    12793.44    103.95 o
   3   0   3     7017.85     7237.85    101.76 o
   5   0   3       47.97       47.85      4.12 o
   7   0   3      154.62      198.95      9.90 o
   9   0   3      113.41      114.30      5.35 o
  11   0   3      221.08      200.78     13.70 o
  13   0   3     3534.38     3566.84     71.19 o
  15   0   3       23.75       22.95      7.37 o
  17   0   3      375.18      393.00     24.84 o
 -17   1   3       73.62       64.56     10.68 o
 -16   1   3        0.57        4.05      7.28 o
 -15   1   3       16.67       17.75      7.52 o
 -14   1   3        4.21        8.39      5.45 o
 -13   1   3       83.22       82.27      4.90 o
 -12   1   3        6.05        8.00      3.53 o
 -11   1   3       77.83       78.95      4.38 o
 -10   1   3       33.45       34.60      3.36 o
  -9   1   3        0.32        0.75      3.06 o
  -8   1   3       74.37       87.34      3.62 o
  -7   1   3      894.27      882.13     12.22 o
  -6   1   3      573.80      571.79      4.74 o
  -5   1   3        2.34        3.21      1.75 o
  -4   1   3     1470.58     1540.15     26.55 o
  -3   1   3     1344.25     1379.75     38.53 o
  -2   1   3     1286.86     1413.39     25.69 o
   2   1   3     4057.51     4065.22     29.12 o
   3   1   3     5140.91     5036.66     55.86 o
   4   1   3      263.96      282.30      3.82 o
   5   1   3     2322.95     2506.19     17.95 o
   6   1   3       64.64       72.95      1.90 o
   7   1   3      590.30      602.65      5.06 o
   8   1   3      144.73      167.29      5.27 o
   9   1   3       27.42       30.50      3.68 o
  10   1   3       36.42       41.80      4.02 o
  11   1   3      529.34      479.36     11.42 o
  12   1   3       20.59       23.63      5.62 o
  13   1   3       48.19       47.85      6.19 o
  14   1   3      196.78      193.61      9.52 o
  15   1   3      519.12      499.18     14.01 o
  16   1   3      168.46      157.26     10.98 o
  17   1   3       34.93       51.25     10.06 o
 -16   2   3        6.77        4.63     12.54 o
 -15   2   3        0.33        2.52      7.40 o
 -14   2   3       26.09       22.23      5.25 o
 -13   2   3       42.28       40.36      5.27 o
 -12   2   3        0.00        1.79      4.94 o
 -11   2   3       74.49       76.05      6.44 o
 -10   2   3       35.03       37.16      2.68 o
  -9   2   3      264.52      264.84      5.42 o
  -8   2   3       49.56       48.31      2.99 o
  -7   2   3      517.51      514.20     10.30 o
  -6   2   3      603.99      649.39      8.45 o
  -5   2   3      291.20      340.41      4.04 o
  -4   2   3        4.64        7.03      1.65 o
  -3   2   3      318.51      331.86      3.84 o
  -2   2   3      167.59      189.96      3.15 o
  -1   2   3     2170.58     2344.05     11.66 o
   0   2   3     1129.06     1150.72     15.19 o
   1   2   3        2.11        5.39      1.65 o
   2   2   3     2917.70     3113.14     15.71 o
   3   2   3      102.48      106.61      2.14 o
   4   2   3      118.77      111.18      2.06 o
   5   2   3       79.38       77.81      1.86 o
   6   2   3        0.12        0.64      1.50 o
   7   2   3       86.80       89.81      2.80 o
   8   2   3       48.90       40.62      4.02 o
   9   2   3      104.36      100.08      4.62 o
  10   2   3      372.98      315.95      9.92 o
  11   2   3        1.86        3.68      3.96 o
  12   2   3        0.04        2.45      4.36 o
  13   2   3      106.67       90.18      9.37 o
  14   2   3        2.20       -1.68      7.51 o
  15   2   3       62.68       55.17      9.50 o
  16   2   3       44.47       54.88     10.92 o
 -16   3   3        7.21        5.97      8.56 o
 -15   3   3      229.95      274.54     14.48 o
 -14   3   3      135.03      142.69     16.24 o
 -13   3   3        2.39        3.81      5.69 o
 -12   3   3        0.60        4.21      5.36 o
 -11   3   3      152.27      159.32      8.69 o
 -10   3   3        3.75        3.56      5.04 o
  -9   3   3      471.38      421.25      8.13 o
  -8   3   3       45.22       27.35      3.47 o
  -7   3   3        5.54        8.07      2.88 o
  -6   3   3        7.42       10.34      2.84 o
  -5   3   3       32.21       24.71      2.41 o
  -4   3   3        0.06        1.99      1.98 o
  -3   3   3       28.37       27.51      1.07 o
  -2   3   3     2331.35     2369.73     22.67 o
  -1   3   3     1019.03     1034.36      7.80 o
   0   3   3       80.05       92.47      2.79 o
   1   3   3     1212.11     1350.72      8.91 o
   2   3   3        0.98        0.51      1.61 o
   3   3   3        3.36        4.04      1.81 o
   4   3   3        2.53        3.15      2.25 o
   5   3   3      774.49      824.74      8.91 o
   6   3   3      218.60      230.69      5.68 o
   7   3   3       88.08       99.05      4.81 o
   8   3   3       46.80       51.46      3.01 o
   9   3   3      204.80      196.10      6.38 o
  10   3   3       68.73       76.80      6.89 o
  11   3   3       20.85       14.29     10.27 o
  12   3   3       26.46        5.48     11.34 o
  13   3   3      369.95      382.84     22.36 o
  14   3   3        0.44       -1.21     13.56 o
  15   3   3      200.20      238.17     14.60 o
  16   3   3        2.27        5.70      8.74 o
  17   3   3        9.44       21.85     15.35 o
 -16   4   3        7.39        5.23     15.57 o
 -15   4   3       19.93       26.95     15.24 o
 -14   4   3       39.15       55.39     15.65 o
 -13   4   3       89.22      107.73     16.95 o
 -12   4   3      282.03      274.49     20.04 o
 -11   4   3       25.58       26.90      6.39 o
 -10   4   3      146.11      141.57     16.00 o
  -9   4   3        0.54       -0.06      5.48 o
  -8   4   3        0.47        1.63      5.16 o
  -7   4   3        0.25        0.15      9.57 o
  -6   4   3       72.66       60.16     11.52 o
  -5   4   3        8.25        2.05      9.44 o
  -4   4   3      243.27      231.62      6.60 o
  -3   4   3       47.34       59.96      2.18 o
  -2   4   3      327.92      313.60      5.11 o
  -1   4   3      131.73      129.04      3.83 o
   0   4   3        2.47        5.61      2.52 o
   1   4   3      363.12      382.45      6.74 o
   2   4   3      236.40      232.80      5.29 o
   3   4   3      692.52      706.75      9.09 o
   4   4   3      297.65      281.83      6.69 o
   5   4   3      313.54      322.98      8.19 o
   6   4   3       63.51       57.98      2.98 o
   7   4   3       15.63       16.13      3.68 o
   8   4   3      294.55      326.88     13.36 o
   9   4   3       26.56       10.94      8.08 o
  10   4   3        2.03        8.07     11.81 o
  11   4   3       65.03       65.66     13.12 o
  12   4   3        0.07        3.58     13.15 o
  13   4   3        6.13        4.96     13.87 o
  14   4   3        9.92       26.57     16.65 o
  15   4   3      402.48      462.25     28.01 o
 -14   5   3        8.27        4.73     14.62 o
 -13   5   3       33.72       48.74     15.67 o
 -12   5   3       97.59      112.31     17.68 o
 -11   5   3        0.11       16.11     15.08 o
 -10   5   3      136.28      114.96     17.08 o
  -9   5   3        2.73        9.59     10.25 o
  -8   5   3        1.52       -5.23     12.56 o
  -7   5   3        7.40        6.28     12.26 o
  -6   5   3       15.20       15.58     11.33 o
  -5   5   3       44.10       34.79     12.07 o
  -4   5   3       95.72       80.62      6.43 o
  -3   5   3        4.26        4.66      2.47 o
  -2   5   3        2.83        4.76      2.91 o
  -1   5   3       63.70       56.51      4.56 o
   0   5   3      668.20      672.20      9.90 o
   1   5   3     1255.52     1215.74     12.87 o
   2   5   3      941.16      932.75     15.69 o
   3   5   3        0.47        0.74      3.51 o
   4   5   3        0.04        3.89      3.22 o
   5   5   3       12.86       12.37      7.53 o
   6   5   3      134.79      113.16     10.07 o
   7   5   3      127.51      173.88     11.72 o
   8   5   3        0.94       -0.45      8.05 o
   9   5   3        9.01       10.47     11.32 o
  10   5   3       17.29       29.44     13.07 o
  11   5   3       60.12       47.67     16.10 o
  12   5   3        3.83        4.68     15.76 o
  13   5   3       93.12      111.53     20.50 o
  14   5   3       45.68       59.04     18.57 o
 -12   6   3        0.64       19.54     18.02 o
 -11   6   3        8.90       33.61     18.06 o
 -10   6   3        9.38       29.71     15.81 o
  -9   6   3       25.03       35.83     13.67 o
  -8   6   3        2.19       12.63     13.48 o
  -7   6   3        8.10        9.14     14.32 o
  -6   6   3      125.23      141.04     12.96 o
  -5   6   3        1.36        2.43      8.04 o
  -4   6   3       61.65       64.92      6.86 o
  -3   6   3       52.32       58.23      6.70 o
  -2   6   3        7.89        7.34      6.12 o
  -1   6   3        2.16        0.21      5.25 o
   0   6   3       39.69       41.11      5.87 o
   1   6   3      110.35      110.84      5.54 o
   2   6   3       81.60       90.92      5.78 o
   3   6   3       54.83       45.67      9.04 o
   4   6   3        0.11        3.04      7.71 o
   5   6   3      111.81      115.51     10.91 o
   6   6   3        7.15        4.52      8.81 o
   7   6   3        0.98       -1.88      8.31 o
   8   6   3       10.27        8.57     13.74 o
   9   6   3       75.56      104.67     19.10 o
  10   6   3       30.54       41.67     17.39 o
  11   6   3       10.14       13.93     16.99 o
  -9   7   3       23.57       37.61     16.36 o
  -8   7   3        0.21       -3.94     10.34 o
  -7   7   3       26.55       16.80      9.62 o
  -6   7   3        0.05        6.88      9.52 o
  -5   7   3       92.77       96.12     11.09 o
  -4   7   3        0.29        2.39      8.53 o
  -3   7   3       31.76       39.95      7.63 o
  -2   7   3       60.72       58.02      7.45 o
  -1   7   3       16.41       14.97      6.91 o
   0   7   3       15.40       14.02      5.28 o
   1   7   3       46.02       38.82      7.50 o
   2   7   3       10.41       18.25      9.16 o
   3   7   3        2.31        6.86      9.01 o
   4   7   3      160.76      157.29     15.22 o
   5   7   3       30.05       40.46     10.27 o
   6   7   3       11.69       15.33     10.37 o
   7   7   3      172.50      193.71     15.04 o
   8   7   3       38.41       25.20      9.86 o
  -5   8   3        2.14        6.63     13.57 o
  -4   8   3        3.91       12.76     13.16 o
  -3   8   3       12.75       12.42     11.49 o
  -2   8   3       18.81       30.36      8.46 o
  -1   8   3      100.67       97.01     12.33 o
   0   8   3        0.08       -0.95     10.18 o
   1   8   3       12.66        0.48      9.13 o
   2   8   3        0.33        6.74     10.22 o
   3   8   3       17.39       27.49     10.78 o
 -16   0   4        9.59        5.10      9.40 o
 -14   0   4       72.22       65.87     12.13 o
 -12   0   4     1053.01     1046.42     17.24 o
 -10   0   4        0.57       -0.33      3.87 o
  -8   0   4      245.13      253.94      7.42 o
  -6   0   4      349.71      387.81      5.53 o
  -4   0   4     1428.89     1584.00     10.88 o
   4   0   4      770.14      712.14     15.70 o
   6   0   4        0.09        1.67      2.79 o
   8   0   4       56.47       63.63      4.34 o
  10   0   4       11.54        7.97      3.84 o
  12   0   4     1014.22      933.84     28.04 o
  14   0   4       17.41       21.04      7.55 o
  16   0   4      228.31      229.81     18.93 o
 -17   1   4        1.32        9.25     11.11 o
 -16   1   4        2.63        0.89      7.31 o
 -15   1   4        3.42        5.75      6.98 o
 -14   1   4       99.25       79.42      6.85 o
 -13   1   4       89.78       92.21      6.66 o
 -12   1   4      133.36      134.59      5.32 o
 -11   1   4      325.13      324.60      6.74 o
 -10   1   4      246.54      239.84      6.62 o
  -9   1   4      336.79      349.08      5.95 o
  -8   1   4      664.34      657.84      7.65 o
  -7   1   4      915.37      994.91      7.50 o
  -6   1   4      101.38      110.10      3.36 o
  -5   1   4       45.08       45.66      2.76 o
  -4   1   4     3708.80     3871.15     46.26 o
  -3   1   4     1914.88     2001.43      9.60 o
  -2   1   4      162.42      152.03      4.40 o
  -1   1   4      300.87      338.57      5.29 o
   1   1   4     9081.35     9159.00    101.66 o
   2   1   4     5770.08     5727.85     35.48 o
   3   1   4      480.28      507.67      7.62 o
   4   1   4       26.77       20.26      1.36 o
   5   1   4      558.64      596.13      9.35 o
   6   1   4       41.03       46.93      2.71 o
   7   1   4       27.75       22.59      1.64 o
   8   1   4       25.53       36.29      2.11 o
   9   1   4      251.65      237.45      7.08 o
  10   1   4        0.03        0.41      3.16 o
  11   1   4        0.46        4.29      3.85 o
  12   1   4     1047.64      999.39     21.93 o
  13   1   4      275.96      306.14     10.71 o
  14   1   4       65.00       56.06      7.02 o
  15   1   4       66.26       65.53      7.41 o
  16   1   4      201.86      203.92     10.60 o
  17   1   4        2.70        1.58      8.71 o
 -16   2   4       28.86       29.61     13.55 o
 -15   2   4       49.40       47.71      8.51 o
 -14   2   4        4.15        0.46      4.99 o
 -13   2   4       80.70       71.92      6.27 o
 -12   2   4        0.13        3.16      4.89 o
 -11   2   4        6.38        5.95      2.50 o
 -10   2   4        7.93        7.39      2.11 o
  -9   2   4        1.48        0.39      1.84 o
  -8   2   4       46.72       45.57      3.13 o
  -7   2   4       92.81       82.82      2.34 o
  -6   2   4      481.44      490.97      6.42 o
  -5   2   4      863.74      977.90     11.71 o
  -4   2   4       37.54       54.26      2.56 o
  -3   2   4      195.09      211.46      4.31 o
  -2   2   4     1057.02     1093.82      5.50 o
  -1   2   4      981.95      980.15      8.40 o
   0   2   4      866.76      928.53      9.08 o
   1   2   4      310.65      311.84      3.93 o
   2   2   4     2266.71     2397.08     12.28 o
   3   2   4      315.38      344.08      3.57 o
   4   2   4     1153.44     1332.64      9.51 o
   5   2   4      300.87      297.40      3.76 o
   6   2   4       13.57       10.69      1.12 o
   7   2   4       20.73       20.11      1.94 o
   8   2   4       19.59       27.74      2.49 o
   9   2   4       10.88       12.39      2.98 o
  10   2   4       79.93       85.39      4.49 o
  11   2   4      621.43      600.22      9.94 o
  12   2   4        2.24        6.85      7.37 o
  13   2   4      163.05      154.27     11.17 o
  14   2   4       26.59       26.58      8.64 o
  15   2   4       79.83       72.11     10.49 o
  16   2   4       26.38       30.92      9.01 o
 -16   3   4        3.66       -4.00     11.23 o
 -15   3   4       66.17       61.66     11.16 o
 -14   3   4        0.60        0.10     10.74 o
 -13   3   4       19.19       18.62      6.39 o
 -12   3   4      135.97      146.08      8.88 o
 -11   3   4        0.31        1.07      5.29 o
 -10   3   4       47.29       45.48      6.17 o
  -9   3   4      100.95       91.30      4.28 o
  -8   3   4      310.24      296.05      9.90 o
  -7   3   4        4.16        5.16      2.82 o
  -6   3   4      198.57      202.19      4.17 o
  -5   3   4        7.89        5.16      2.19 o
  -4   3   4      263.02      277.47      4.54 o
  -3   3   4       47.28       34.79      1.38 o
  -2   3   4      861.30      835.93      6.80 o
  -1   3   4      253.59      298.40      4.32 o
   0   3   4       68.99       82.84      2.73 o
   1   3   4      171.36      193.56      3.86 o
   2   3   4      663.62      644.26      5.24 o
   3   3   4       65.74       62.12      2.47 o
   4   3   4     2155.79     2207.50     16.20 o
   5   3   4       30.41       36.67      2.17 o
   6   3   4       82.82       82.21      4.24 o
   7   3   4        7.18        6.62      2.28 o
   8   3   4      106.63      119.67      4.18 o
   9   3   4       23.80       33.60      7.06 o
  10   3   4      648.52      552.58      9.54 o
  11   3   4        4.87        4.03      7.12 o
  12   3   4       55.94       72.97     14.47 o
  13   3   4        3.19        4.25     13.18 o
  14   3   4        1.57       10.58      8.26 o
  15   3   4        6.98        5.24      9.49 o
  16   3   4      139.61      170.40     24.35 o
  17   3   4       24.05       33.82     18.16 o
 -16   4   4       29.46       29.39     16.11 o
 -15   4   4       11.11        0.60     13.00 o
 -14   4   4       22.05       23.26     13.65 o
 -13   4   4      233.69      305.97     22.22 o
 -12   4   4        9.15        8.83      6.29 o
 -11   4   4        2.12        8.38      6.37 o
 -10   4   4        0.54        4.49      5.74 o
  -9   4   4       25.44       27.90      6.03 o
  -8   4   4       99.81       74.00      7.39 o
  -7   4   4       33.25       17.13      5.53 o
  -6   4   4       10.06       17.53      8.94 o
  -5   4   4        3.21        4.44      4.26 o
  -4   4   4       20.20       19.36      3.73 o
  -3   4   4        5.79       10.64      1.88 o
  -2   4   4        1.00        0.32      2.01 o
  -1   4   4       16.67       13.63      2.41 o
   0   4   4      598.16      594.95      7.59 o
   1   4   4      400.44      410.16      7.01 o
   2   4   4       25.31       18.93      3.07 o
   3   4   4      222.94      215.16      5.72 o
   4   4   4       69.39       64.59      3.66 o
   5   4   4        0.76        0.51      3.50 o
   6   4   4       18.67       11.57      2.46 o
   7   4   4        8.20       16.45      2.98 o
   8   4   4      183.31      201.93      5.89 o
   9   4   4        3.10       23.56      8.55 o
  10   4   4        5.13        1.65      7.82 o
  11   4   4      151.97      154.10     17.63 o
  12   4   4       16.44       24.44     12.86 o
  13   4   4       12.79        5.00     12.77 o
  14   4   4      369.60      358.05     24.83 o
  15   4   4       46.45       42.22     17.97 o
 -14   5   4        8.32        1.08     16.18 o
 -13   5   4        1.00        2.86     13.98 o
 -12   5   4      240.76      269.75     23.09 o
 -11   5   4        5.65       22.06     14.59 o
 -10   5   4       21.00       46.60     14.22 o
  -9   5   4        0.01       -2.69     11.36 o
  -8   5   4        7.70       16.48     12.68 o
  -7   5   4      163.43      147.17     16.49 o
  -6   5   4        4.45       12.76     11.54 o
  -5   5   4        0.31        0.83     11.50 o
  -4   5   4       34.61       24.97      4.26 o
  -3   5   4        1.12        1.00      2.24 o
  -2   5   4      313.93      305.45      6.21 o
  -1   5   4        0.89        1.25      3.81 o
   0   5   4        1.72        4.74      4.18 o
   1   5   4        1.38        4.28      3.38 o
   2   5   4       14.78       21.24      3.88 o
   3   5   4       19.37       16.63      3.99 o
   4   5   4       29.24       29.73      3.92 o
   5   5   4       82.26       66.00      9.09 o
   6   5   4        7.21       11.33      8.24 o
   7   5   4       92.72      101.64     10.70 o
   8   5   4       10.33        8.06      7.69 o
   9   5   4        0.74        5.30      9.04 o
  10   5   4      156.46      160.34     18.89 o
  11   5   4       12.16       26.32     13.94 o
  12   5   4        6.41       13.25     15.81 o
  13   5   4       62.63       49.95     16.31 o
 -12   6   4       50.21       80.48     17.56 o
 -11   6   4        2.56        6.82     14.19 o
 -10   6   4      130.49      150.35     19.21 o
  -9   6   4       14.85       31.46     15.19 o
  -8   6   4       41.82       58.04     15.63 o
  -7   6   4       96.22      105.02     15.90 o
  -6   6   4       54.77       62.38      9.27 o
  -5   6   4        7.04        3.36      7.52 o
  -4   6   4       38.51       44.44      6.42 o
  -3   6   4        1.08        3.04      5.80 o
  -2   6   4       13.99       11.55      5.70 o
  -1   6   4       50.31       39.89      4.90 o
   0   6   4      256.47      237.06      7.49 o
   1   6   4        0.10       -0.75      4.12 o
   2   6   4      265.19      250.29      7.12 o
   3   6   4       10.85       22.44      6.13 o
   4   6   4        8.01       18.13      6.84 o
   5   6   4        6.51        3.38      6.42 o
   6   6   4       18.70       17.11      6.76 o
   7   6   4        0.87        2.42      9.24 o
   8   6   4       12.84       36.69     15.93 o
   9   6   4       37.77       32.65     14.60 o
  10   6   4       35.61       33.78     15.02 o
  11   6   4       39.82       47.21     15.74 o
  -9   7   4        8.64        5.12     14.60 o
  -8   7   4        2.47        2.59      9.83 o
  -7   7   4       12.17        8.70      8.74 o
  -6   7   4      101.50      103.68     11.42 o
  -5   7   4        5.04        6.95     11.55 o
  -4   7   4       36.28       47.00      9.76 o
  -3   7   4       92.18       92.12      8.29 o
  -2   7   4        8.57        9.94      6.57 o
  -1   7   4        1.28        0.35      6.26 o
   0   7   4       24.88       24.07      5.85 o
   1   7   4       62.19       55.42      7.95 o
   2   7   4        0.59        2.54      8.79 o
   3   7   4        0.42        6.41      8.29 o
   4   7   4        5.27        9.88      9.42 o
   5   7   4      159.09      186.08     19.49 o
   6   7   4      129.96      154.86     12.89 o
   7   7   4       13.91       17.40     10.66 o
   8   7   4        1.42       20.93     11.87 o
  -5   8   4       21.07       25.26     13.45 o
  -4   8   4       69.85       75.28     15.13 o
  -3   8   4        0.64       -1.17     13.81 o
  -2   8   4        9.45        5.52      7.46 o
  -1   8   4       39.65       50.78     13.81 o
   0   8   4        2.17       -3.43     10.39 o
   1   8   4        1.07        2.75      9.42 o
   2   8   4        7.73        4.71      9.73 o
   3   8   4       17.02       14.29     15.48 o
 -17   0   5      129.38      122.68     15.92 o
 -15   0   5        1.66       -2.17      9.61 o
 -13   0   5      403.15      417.06     24.51 o
 -11   0   5      112.63      118.62      6.65 o
  -9   0   5      884.05      904.96      9.96 o
  -7   0   5       30.68       36.38      2.71 o
  -5   0   5        7.46        5.02      2.41 o
  -3   0   5     2816.16     3004.73     26.44 o
   3   0   5      323.72      358.23      6.40 o
   5   0   5       37.51       50.60      4.25 o
   7   0   5     2348.49     2492.95     23.23 o
   9   0   5        0.44        4.14      3.63 o
  11   0   5        6.19        1.07      8.06 o
  13   0   5       64.48       54.31     10.31 o
  15   0   5        9.44       10.20      7.44 o
  17   0   5      173.56      222.74     20.81 o
 -17   1   5        4.77        9.74      8.60 o
 -16   1   5        0.00       -0.01      5.55 o
 -15   1   5       57.52       54.91      8.34 o
 -14   1   5        2.79        5.57      5.16 o
 -13   1   5        7.61       10.77      4.91 o
 -12   1   5       89.39       90.75      4.56 o
 -11   1   5      222.12      206.21      6.16 o
 -10   1   5     1126.35     1072.84     10.37 o
  -9   1   5      736.22      739.77     10.79 o
  -8   1   5       29.79       35.84      1.84 o
  -7   1   5      435.75      458.62      9.22 o
  -6   1   5      349.88      388.21      5.76 o
  -5   1   5     1785.05     1902.24     11.31 o
  -4   1   5       60.08       58.47      3.09 o
  -3   1   5        0.13        1.12      1.73 o
  -2   1   5     3226.21     3292.28     11.14 o
  -1   1   5       46.81       40.42      4.68 o
   0   1   5     1765.72     1744.24     26.55 o
   1   1   5     4211.71     4246.17     15.17 o
   2   1   5     1044.17     1005.79     15.57 o
   3   1   5        4.87       13.07      4.55 o
   4   1   5     1230.08     1295.11     10.79 o
   5   1   5      586.96      656.65     11.46 o
   6   1   5        5.05        8.46      3.15 o
   7   1   5      353.01      400.82      6.33 o
   8   1   5      239.34      221.24      4.07 o
   9   1   5      573.89      564.76      9.28 o
  10   1   5       46.55       40.78      5.06 o
  11   1   5      622.00      599.68     10.03 o
  12   1   5       28.90       34.07      5.73 o
  13   1   5       42.06       38.13      5.94 o
  14   1   5       56.61       56.97      7.06 o
  15   1   5        8.14        8.82      5.95 o
  16   1   5      108.83      114.73      8.90 o
  17   1   5       21.00       11.16      8.97 o
 -16   2   5       57.64       71.53     15.06 o
 -15   2   5        9.42       15.85      5.42 o
 -14   2   5        6.85        7.14      5.19 o
 -13   2   5       12.19       11.70      4.89 o
 -12   2   5       10.90       17.79      5.24 o
 -11   2   5      461.43      417.18     25.47 o
 -10   2   5      281.19      267.19      4.52 o
  -9   2   5     2381.82     2275.34     16.43 o
  -8   2   5      123.70      121.97      3.40 o
  -7   2   5      389.26      378.93      5.13 o
  -6   2   5      218.21      222.77      5.40 o
  -5   2   5      431.29      410.11      8.87 o
  -4   2   5      726.05      838.89      9.71 o
  -3   2   5      550.79      594.57      7.99 o
  -2   2   5       13.22        6.60      1.83 o
  -1   2   5      341.67      351.06      3.78 o
   0   2   5     2039.09     2045.00     15.68 o
   1   2   5      479.49      493.92      4.39 o
   2   2   5      148.13      165.44      5.25 o
   3   2   5      498.84      477.98      4.46 o
   4   2   5       65.54       70.51      2.40 o
   5   2   5     1949.03     2086.31     12.43 o
   6   2   5        0.21        0.48      1.35 o
   7   2   5      106.70      111.34      2.89 o
   8   2   5        0.12        1.24      1.72 o
   9   2   5      433.23      441.10      6.52 o
  10   2   5        3.42        3.90      2.87 o
  11   2   5       32.31       25.00      3.87 o
  12   2   5        8.41        8.68      5.41 o
  13   2   5      137.61      136.89     10.42 o
  14   2   5       20.41       18.86      8.28 o
  15   2   5        0.10        8.34      9.23 o
  16   2   5        0.26       -0.85     11.86 o
 -16   3   5       25.31       16.16     10.85 o
 -15   3   5       37.65       55.71      9.58 o
 -14   3   5       43.05       30.83     11.60 o
 -13   3   5       49.12       46.48      7.06 o
 -12   3   5        0.02        0.73      5.84 o
 -11   3   5        6.34       11.19      5.32 o
 -10   3   5       42.92       46.96      6.25 o
  -9   3   5        0.00       -1.15      2.27 o
  -8   3   5      274.21      248.00      5.73 o
  -7   3   5      112.26      107.59      4.39 o
  -6   3   5       35.78       32.51      2.56 o
  -5   3   5       38.19       34.68      2.65 o
  -4   3   5      116.39      126.49      3.33 o
  -3   3   5      166.97      175.22      5.08 o
  -2   3   5        2.26        4.37      1.73 o
  -1   3   5     1382.98     1580.46     10.54 o
   0   3   5      904.43      959.57      8.91 o
   1   3   5        9.28        7.96      1.93 o
   2   3   5     1042.14     1094.46      7.88 o
   3   3   5       43.64       49.13      2.34 o
   4   3   5      249.42      251.39      7.61 o
   5   3   5      244.38      242.47      4.01 o
   6   3   5       14.21       15.40      1.92 o
   7   3   5        1.37        1.16      2.29 o
   8   3   5        1.53        4.78      2.57 o
   9   3   5        1.62        1.71      3.58 o
  10   3   5       12.03        4.97      7.05 o
  11   3   5      161.41      152.92     10.30 o
  12   3   5       97.69       72.37     14.10 o
  13   3   5      474.07      459.15     24.19 o
  14   3   5      105.61       95.88     14.09 o
  15   3   5      112.12      128.32     12.66 o
  16   3   5      178.82      241.55     21.46 o
  17   3   5        0.81       -2.61     16.57 o
 -16   4   5        0.54       -0.71     15.56 o
 -15   4   5       16.65       20.04     12.97 o
 -14   4   5       10.23       -1.07     12.11 o
 -13   4   5      168.53      180.56     18.95 o
 -12   4   5        2.33        5.22      6.16 o
 -11   4   5      274.67      287.20     12.12 o
 -10   4   5       47.23       53.00      7.48 o
  -9   4   5       85.63       81.20      7.66 o
  -8   4   5       20.57       17.24      6.16 o
  -7   4   5        0.01       -0.02      5.25 o
  -6   4   5       67.10       64.77      3.74 o
  -5   4   5      204.75      200.45     10.08 o
  -4   4   5       34.41       46.26      4.46 o
  -3   4   5       31.46       33.79      2.27 o
  -2   4   5        0.44        0.35      1.96 o
  -1   4   5       17.66       20.48      2.58 o
   0   4   5       37.17       34.19      2.90 o
   1   4   5       72.92       69.00      3.45 o
   2   4   5      188.99      191.85      5.60 o
   3   4   5       81.38       76.03      3.71 o
   4   4   5       13.35       10.61      2.93 o
   5   4   5      198.30      182.20      7.17 o
   6   4   5       49.98       47.64      3.15 o
   7   4   5        0.45        2.63      2.90 o
   8   4   5        3.64        8.77      3.12 o
   9   4   5        6.57        6.17      7.92 o
  10   4   5       10.59       17.42      8.50 o
  11   4   5      437.03      387.87     15.70 o
  12   4   5       55.74       50.51     14.96 o
  13   4   5       82.91       70.45     17.04 o
  14   4   5       55.16       68.09     17.34 o
  15   4   5        0.01       11.00     14.53 o
 -14   5   5        1.95      -14.48     14.48 o
 -13   5   5       14.45       11.84     16.03 o
 -12   5   5      521.28      584.02     29.23 o
 -11   5   5      221.16      251.55     19.94 o
 -10   5   5      151.56      149.10     17.43 o
  -9   5   5        8.81        8.63     12.92 o
  -8   5   5       33.10       28.81     12.65 o
  -7   5   5        1.65        7.02     11.99 o
  -6   5   5       20.28       20.55     11.86 o
  -5   5   5        4.88        1.45      5.37 o
  -4   5   5       43.74       50.79      4.58 o
  -3   5   5      112.35      105.48      5.48 o
  -2   5   5      116.07      112.71      4.40 o
  -1   5   5      175.33      168.18      5.88 o
   0   5   5      797.52      752.09     10.69 o
   1   5   5       17.49       18.38      3.46 o
   2   5   5      284.42      271.28      7.55 o
   3   5   5      127.29      116.94      5.60 o
   4   5   5        0.29        3.76      3.50 o
   5   5   5       14.99        9.23      5.90 o
   6   5   5        0.63        5.22      8.19 o
   7   5   5       77.14       74.30      9.47 o
   8   5   5       22.70       23.32      9.22 o
   9   5   5        0.34        7.38      8.69 o
  10   5   5        1.18       11.14     13.14 o
  11   5   5        0.25        1.60     14.58 o
  12   5   5       22.38       28.80     14.98 o
  13   5   5        0.17        7.53     15.94 o
 -12   6   5        3.15        1.89     16.73 o
 -11   6   5      153.08      178.86     21.79 o
 -10   6   5       10.77       15.77     15.49 o
  -9   6   5        1.23        0.59     12.19 o
  -8   6   5       85.91       90.71     15.48 o
  -7   6   5      101.64      116.28     17.13 o
  -6   6   5       20.12       15.53      7.61 o
  -5   6   5        5.12        7.21      7.97 o
  -4   6   5      114.87      104.76      7.47 o
  -3   6   5        1.25        3.37      5.85 o
  -2   6   5       17.42       16.02      4.90 o
  -1   6   5       10.78        6.68      4.33 o
   0   6   5      103.72      102.25      5.10 o
   1   6   5       52.25       59.33      5.20 o
   2   6   5       18.92       18.96      4.72 o
   3   6   5       33.70       32.02      4.91 o
   4   6   5       49.83       44.11      7.53 o
   5   6   5       20.88       36.46      7.44 o
   6   6   5       32.59       46.76      8.12 o
   7   6   5      390.86      474.63     21.45 o
   8   6   5       53.56       81.90     17.02 o
   9   6   5        0.12        6.05     14.02 o
  10   6   5       24.84       37.37     17.16 o
  11   6   5        3.24        4.74     15.55 o
  -9   7   5        3.40       22.51     15.36 o
  -8   7   5       79.59       90.33     12.99 o
  -7   7   5       19.50       32.28     10.14 o
  -6   7   5       13.25       22.20     13.35 o
  -5   7   5       48.17       62.60     10.03 o
  -4   7   5       10.74        4.59      8.95 o
  -3   7   5        0.74       -1.96      6.53 o
  -2   7   5       15.97       16.72      6.75 o
  -1   7   5        2.60        5.94      5.07 o
   0   7   5        6.14        7.99      6.57 o
   1   7   5      132.29      115.30     11.04 o
   2   7   5        0.00        0.81      8.56 o
   3   7   5        4.19        8.57      8.13 o
   4   7   5      306.05      303.34     15.28 o
   5   7   5       19.31       20.10      9.73 o
   6   7   5       17.72       25.96     15.72 o
   7   7   5       31.18       46.35     10.90 o
   8   7   5       14.85       18.65     15.07 o
  -5   8   5        0.02       11.70     13.13 o
  -4   8   5        6.52       12.83     13.33 o
  -3   8   5       11.26        5.69     12.65 o
  -2   8   5        4.20        4.20      7.65 o
  -1   8   5        3.48        4.66     10.08 o
   0   8   5        0.10       -2.66     13.90 o
   1   8   5        0.53       -5.28      9.28 o
   2   8   5        1.14        1.43     13.43 o
   3   8   5        9.55        6.70     14.93 o
 -16   0   6       25.41       12.25      8.96 o
 -14   0   6       31.44       20.81     10.76 o
 -12   0   6       46.24       50.94      5.53 o
 -10   0   6     1105.16     1058.83     16.54 o
  -8   0   6       88.56      100.41      3.81 o
  -6   0   6       12.15       13.96      2.85 o
  -4   0   6      513.34      569.46      7.27 o
  -2   0   6     3796.79     4023.93     63.82 o
   2   0   6      821.20      836.99     14.47 o
   4   0   6     1680.49     1879.25     70.06 o
   6   0   6       54.02       71.93      4.84 o
   8   0   6       28.37       25.75      3.85 o
  10   0   6       95.29      104.21      8.66 o
  12   0   6       80.30       62.36     10.86 o
  14   0   6      153.78      145.11     15.25 o
  16   0   6       49.16       41.33     12.46 o
 -17   1   6        0.52        6.73      8.28 o
 -16   1   6       12.61       20.80      6.10 o
 -15   1   6       10.83       15.68      6.91 o
 -14   1   6       12.22       10.11      5.07 o
 -13   1   6       15.72       16.39      5.06 o
 -12   1   6      159.15      141.34      4.73 o
 -11   1   6      286.53      281.48      5.89 o
 -10   1   6       31.31       36.72      2.92 o
  -9   1   6      100.66      104.82      2.64 o
  -8   1   6      186.97      193.96      3.25 o
  -7   1   6       29.94       34.14      1.77 o
  -6   1   6      771.07      827.10      8.11 o
  -5   1   6     1202.07     1284.48     10.86 o
  -4   1   6        0.54        1.24      2.27 o
  -3   1   6      601.63      620.81      6.59 o
  -2   1   6     1376.77     1409.90     11.39 o
  -1   1   6     2058.71     2049.70     11.69 o
   0   1   6      220.32      207.15      2.43 o
   1   1   6      168.59      152.36      2.45 o
   2   1   6      368.07      331.99      6.67 o
   3   1   6        6.08        3.93      4.12 o
   4   1   6      721.54      718.10      8.43 o
   5   1   6      224.21      250.55      7.19 o
   6   1   6      118.37      127.48      5.51 o
   7   1   6      677.80      715.07     15.46 o
   8   1   6       23.24       21.63      3.46 o
   9   1   6      350.01      372.61      5.69 o
  10   1   6       91.24       80.22      3.18 o
  11   1   6        2.27        4.36      4.33 o
  12   1   6       52.10       51.05      4.86 o
  13   1   6      187.87      181.26      8.88 o
  14   1   6       28.27       26.62      6.40 o
  15   1   6      100.38      108.09      8.73 o
  16   1   6      123.45      125.86      9.42 o
  17   1   6        0.64        9.55      8.92 o
 -16   2   6       11.67       18.50     11.51 o
 -15   2   6      121.22      134.56      9.80 o
 -14   2   6       49.04       58.29      6.12 o
 -13   2   6       39.99       41.99      5.62 o
 -12   2   6       14.75       13.93      5.29 o
 -11   2   6      128.40      128.71     13.27 o
 -10   2   6      391.19      370.93     10.50 o
  -9   2   6      162.20      153.33      4.85 o
  -8   2   6     1140.85     1088.80     10.14 o
  -7   2   6      144.90      137.24      3.43 o
  -6   2   6        0.43        2.79      0.79 o
  -5   2   6      330.34      304.02      4.39 o
  -4   2   6      254.88      274.26      3.99 o
  -3   2   6       15.59       24.15      2.05 o
  -2   2   6       22.07       19.26      1.63 o
  -1   2   6      121.61      131.65      2.57 o
   0   2   6        2.18        1.43      1.39 o
   1   2   6      264.09      242.10      3.39 o
   2   2   6       34.34       39.72      2.46 o
   3   2   6      151.52      136.31      2.57 o
   4   2   6       16.98       16.58      3.41 o
   5   2   6      596.49      567.03      7.83 o
   6   2   6     1773.41     1829.78     15.11 o
   7   2   6       68.58       70.98      3.65 o
   8   2   6      306.60      306.88      4.82 o
   9   2   6       23.60       17.62      2.17 o
  10   2   6        0.51        0.60      2.28 o
  11   2   6       31.16       40.41      3.41 o
  12   2   6      354.29      322.68     10.36 o
  13   2   6       78.16       77.96      9.73 o
  14   2   6       17.23       16.76      8.28 o
  15   2   6      365.49      357.51     16.07 o
  16   2   6       61.78       68.37     10.54 o
  17   2   6      107.46      110.33     18.40 o
 -16   3   6        0.09        1.57     11.41 o
 -15   3   6       22.69       28.42      8.21 o
 -14   3   6       11.74       18.56      6.73 o
 -13   3   6        8.56       15.97      6.74 o
 -12   3   6        1.80        4.45      5.68 o
 -11   3   6      105.30      115.88      8.09 o
 -10   3   6      120.58      125.34      8.16 o
  -9   3   6       67.17       55.82      3.86 o
  -8   3   6      157.52      132.14      4.05 o
  -7   3   6      167.16      143.80      3.46 o
  -6   3   6      129.72      110.13      3.42 o
  -5   3   6       14.94       14.84      2.37 o
  -4   3   6      265.84      281.62      5.19 o
  -3   3   6       70.68       69.64      1.95 o
  -2   3   6     1288.63     1336.30     19.24 o
  -1   3   6       30.99       31.51      2.23 o
   0   3   6       74.86       77.93      3.41 o
   1   3   6       68.94       85.38      2.87 o
   2   3   6      719.77      778.92      7.75 o
   3   3   6      184.30      185.03      3.51 o
   4   3   6       93.67       95.44      3.10 o
   5   3   6      307.46      311.38      5.04 o
   6   3   6       64.34       69.14      2.77 o
   7   3   6        1.39        2.88      1.73 o
   8   3   6       68.60       71.73      4.01 o
   9   3   6        0.22       -0.74      3.80 o
  10   3   6       32.70       23.53      7.29 o
  11   3   6       86.37       83.40     12.38 o
  12   3   6        9.35       13.03      7.67 o
  13   3   6       22.51       15.48     13.41 o
  14   3   6      132.07      110.21     10.98 o
  15   3   6       32.65       36.07      9.65 o
  16   3   6        7.27        1.01     14.05 o
 -15   4   6        0.11       -1.80     13.42 o
 -14   4   6        6.62        0.90     12.34 o
 -13   4   6      100.20       76.26     15.46 o
 -12   4   6       94.99       91.81      8.89 o
 -11   4   6       76.51       69.14      8.10 o
 -10   4   6       33.16       26.94      6.75 o
  -9   4   6       40.82       42.76      6.97 o
  -8   4   6      257.65      235.93     10.57 o
  -7   4   6        6.78        8.13      3.31 o
  -6   4   6        3.16        5.07      3.00 o
  -5   4   6       10.41       11.42      3.01 o
  -4   4   6      769.06      756.53     12.28 o
  -3   4   6        1.24        1.12      3.66 o
  -2   4   6        9.95       10.09      2.09 o
  -1   4   6        4.65        4.86      2.15 o
   0   4   6        1.71        1.14      2.48 o
   1   4   6      637.51      633.29      9.02 o
   2   4   6       64.23       64.48      4.91 o
   3   4   6        2.17        3.15      2.69 o
   4   4   6       31.16       31.74      3.33 o
   5   4   6      123.89      115.97      6.34 o
   6   4   6       74.07       72.20      3.52 o
   7   4   6       90.49       89.28      5.09 o
   8   4   6      104.97      115.29      5.69 o
   9   4   6        0.07        3.42      8.53 o
  10   4   6        9.79       14.71      7.89 o
  11   4   6       12.66       12.20      9.06 o
  12   4   6       58.17       53.37     14.88 o
  13   4   6       28.13       38.71     15.86 o
  14   4   6       25.02        3.73     16.30 o
  15   4   6       98.51      106.44     18.97 o
 -14   5   6        0.60      -12.86     13.42 o
 -13   5   6       24.06       28.16     15.24 o
 -12   5   6      501.76      502.46     27.34 o
 -11   5   6        0.79       15.26     12.83 o
 -10   5   6        0.16        1.45     11.16 o
  -9   5   6        1.67        3.14     12.95 o
  -8   5   6        4.07        7.23     11.79 o
  -7   5   6        0.89       -2.66     12.09 o
  -6   5   6        0.30      -11.99     11.99 o
  -5   5   6      297.87      282.07      8.22 o
  -4   5   6       26.87       26.02      4.20 o
  -3   5   6       16.38       16.07      4.16 o
  -2   5   6       22.90       19.86      4.33 o
  -1   5   6       70.16       69.51      4.71 o
   0   5   6        5.16        9.49      3.93 o
   1   5   6      128.27      127.73      4.72 o
   2   5   6       15.04       18.45      4.14 o
   3   5   6       50.69       50.56      4.57 o
   4   5   6       43.22       33.80      4.25 o
   5   5   6        5.33        7.50      6.11 o
   6   5   6       17.48       29.90      4.34 o
   7   5   6       17.42       16.71      8.37 o
   8   5   6        0.08       -3.79      7.82 o
   9   5   6      209.84      232.96     17.27 o
  10   5   6       43.35       36.99      9.88 o
  11   5   6        4.82       -2.57     13.70 o
  12   5   6       77.97       86.63     17.09 o
  13   5   6       43.33       47.51     19.76 o
 -12   6   6        0.91        6.70     14.98 o
 -11   6   6      233.76      241.72     22.59 o
 -10   6   6      407.82      497.91     29.43 o
  -9   6   6       12.25       16.57     14.17 o
  -8   6   6        1.10       13.04     14.84 o
  -7   6   6        7.98       -1.81     14.75 o
  -6   6   6        9.06       12.81      8.10 o
  -5   6   6       78.78       71.65      9.35 o
  -4   6   6      238.45      259.80      9.65 o
  -3   6   6        0.78       -1.54      4.66 o
  -2   6   6       23.88       18.55      4.97 o
  -1   6   6       47.06       42.65      4.91 o
   0   6   6       10.44       11.22      3.81 o
   1   6   6       90.09       85.89      5.40 o
   2   6   6        3.80        2.41      4.70 o
   3   6   6       34.28       29.99      4.84 o
   4   6   6      188.38      216.44     10.14 o
   5   6   6      126.71      126.90      9.52 o
   6   6   6        0.88        2.94      7.29 o
   7   6   6        0.18        4.33      7.68 o
   8   6   6      128.46      130.63     10.11 o
   9   6   6       24.78       22.49     15.79 o
  10   6   6        4.93       14.52     16.08 o
  11   6   6        1.19       -2.00     16.72 o
  -9   7   6      151.38      166.97     19.13 o
  -8   7   6        4.39        0.79      9.81 o
  -7   7   6      301.90      321.53     16.22 o
  -6   7   6       11.99        5.94      8.56 o
  -5   7   6        2.12        0.79      8.97 o
  -4   7   6        9.48        8.14      6.05 o
  -3   7   6        0.21        1.89      6.39 o
  -2   7   6      129.63      124.17      8.66 o
  -1   7   6        0.45        0.25      5.18 o
   0   7   6       25.93       23.26      7.10 o
   1   7   6       15.78       12.51      8.97 o
   2   7   6       63.46       51.63     10.46 o
   3   7   6       49.12       49.83     10.74 o
   4   7   6       42.59       46.79     10.49 o
   5   7   6        3.50        7.80     10.64 o
   6   7   6       97.02      126.19     12.96 o
   7   7   6        1.74       -0.20     10.47 o
  -5   8   6       18.65       14.08     14.15 o
  -4   8   6        5.78        1.69     13.28 o
  -3   8   6        0.04       -5.82     11.95 o
  -2   8   6        0.92       -0.46      8.59 o
  -1   8   6       72.49       65.99     11.85 o
   0   8   6       21.93        3.94     13.87 o
   1   8   6       32.11       36.47     15.04 o
   2   8   6        5.59        7.56     14.49 o
 -17   0   7      190.40      204.98     18.50 o
 -15   0   7        7.11       -4.68     10.89 o
 -13   0   7      280.34      271.42      9.42 o
 -11   0   7      483.78      420.86     10.27 o
  -9   0   7      317.08      323.88      6.30 o
  -7   0   7      489.76      524.54      8.35 o
  -5   0   7     7077.53     7691.89     52.59 o
  -3   0   7      508.06      533.03      6.35 o
  -1   0   7     2730.23     2869.36     20.96 o
   1   0   7    20180.18    20695.39    112.35 o
   3   0   7      191.33      231.50      3.87 o
   5   0   7       38.34       51.82      4.09 o
   7   0   7        1.65        0.13      3.44 o
   9   0   7        0.65        2.96      3.68 o
  11   0   7       98.13       92.99      5.97 o
  13   0   7        1.93        4.39      8.35 o
  15   0   7      212.09      203.84     12.20 o
  17   0   7      217.37      264.74     20.95 o
 -17   1   7       57.35       51.78      9.21 o
 -16   1   7       12.72       13.82      6.23 o
 -15   1   7       32.33       32.22      7.57 o
 -14   1   7        0.77        3.88      6.00 o
 -13   1   7        5.36        4.80      4.67 o
 -12   1   7       16.66       13.71      4.30 o
 -11   1   7     1090.52     1031.68      9.50 o
 -10   1   7       75.92       76.82      2.54 o
  -9   1   7      211.73      195.92      3.52 o
  -8   1   7      556.68      570.16     11.20 o
  -7   1   7       20.32       17.34      3.68 o
  -6   1   7     3567.68     3753.15     31.31 o
  -5   1   7      428.84      453.96      6.77 o
  -4   1   7       10.99       10.42      1.88 o
  -3   1   7     1781.46     1916.05     10.27 o
  -2   1   7      308.05      305.97      4.12 o
  -1   1   7      359.25      373.92      7.88 o
   0   1   7      491.49      480.13      7.43 o
   1   1   7     1270.86     1294.66     12.15 o
   2   1   7       95.56      108.11      3.31 o
   3   1   7        0.92        6.44      4.20 o
   4   1   7     1481.87     1537.37     10.47 o
   5   1   7     2402.61     2562.91     14.67 o
   6   1   7        0.01        2.00      2.78 o
   7   1   7        6.50       13.29      3.68 o
   8   1   7       88.58       81.38      4.62 o
   9   1   7       16.34       17.80      2.43 o
  10   1   7      488.69      518.97      7.03 o
  11   1   7       20.94       19.37      4.51 o
  12   1   7       15.82       15.39      4.77 o
  13   1   7        6.20        3.15      5.21 o
  14   1   7        1.83        0.04      6.01 o
  15   1   7        9.66       13.52      6.28 o
  16   1   7       14.37       13.34      6.81 o
 -16   2   7        0.35       -2.33     10.01 o
 -15   2   7        4.49        0.86      6.99 o
 -14   2   7        0.04        0.77      5.25 o
 -13   2   7      125.68      124.89      7.27 o
 -12   2   7       71.62       66.29      6.86 o
 -11   2   7      562.04      526.04     18.20 o
 -10   2   7        2.98        2.38      4.85 o
  -9   2   7      261.74      244.09      5.75 o
  -8   2   7      527.99      553.13      7.51 o
  -7   2   7       62.48       63.27      2.00 o
  -6   2   7      788.86      731.03     10.39 o
  -5   2   7      552.32      555.47     13.39 o
  -4   2   7      407.07      422.74      5.04 o
  -3   2   7       46.55       52.65      1.46 o
  -2   2   7       86.48       99.61      2.11 o
  -1   2   7      180.16      193.42      3.07 o
   0   2   7       64.63       71.09      2.17 o
   1   2   7      536.46      577.15      5.91 o
   2   2   7        3.67        3.76      1.68 o
   3   2   7     1592.23     1656.80     14.72 o
   4   2   7     1180.70     1282.54     14.43 o
   5   2   7      759.55      765.49      9.34 o
   6   2   7      258.24      242.04      5.89 o
   7   2   7       11.25       11.01      2.74 o
   8   2   7       30.36       33.97      4.29 o
   9   2   7        2.23        4.02      1.30 o
  10   2   7       18.76       17.72      2.00 o
  11   2   7      350.86      319.47     11.91 o
  12   2   7      317.34      301.76     12.01 o
  13   2   7       63.64       58.28      6.70 o
  14   2   7       30.54       31.37      8.77 o
  15   2   7        0.78        4.88      8.82 o
  16   2   7        3.56        4.56      8.96 o
  17   2   7      253.13      250.02     21.95 o
 -16   3   7       15.96       10.79     12.43 o
 -15   3   7      150.62      137.22     11.42 o
 -14   3   7       20.64       36.53      7.50 o
 -13   3   7      373.17      417.03     13.84 o
 -12   3   7       53.96       60.17      7.42 o
 -11   3   7       35.88       46.20      9.16 o
 -10   3   7       59.62       56.71      6.73 o
  -9   3   7        9.67        5.50      4.97 o
  -8   3   7        0.00        1.96      2.18 o
  -7   3   7      445.82      398.31      5.68 o
  -6   3   7       12.08       18.19      2.62 o
  -5   3   7       32.01       31.84      3.20 o
  -4   3   7        0.00        1.49      2.11 o
  -3   3   7      317.46      325.12      4.27 o
  -2   3   7      181.05      173.80      4.29 o
  -1   3   7      700.20      746.38      7.72 o
   0   3   7      259.27      327.27      4.98 o
   1   3   7      345.42      335.92      5.48 o
   2   3   7       84.24       63.81      3.23 o
   3   3   7      875.32      856.45     10.81 o
   4   3   7       78.62       73.94      2.77 o
   5   3   7       36.50       33.16      2.07 o
   6   3   7        0.08       -0.06      1.98 o
   7   3   7      291.42      296.48      5.05 o
   8   3   7       22.01       23.78      4.01 o
   9   3   7       11.47       12.23      3.95 o
  10   3   7        3.32        5.04      4.22 o
  11   3   7       30.90       28.81     10.39 o
  12   3   7       45.74       42.36     12.55 o
  13   3   7       28.40       27.16      8.86 o
  14   3   7        5.87       -3.01      8.68 o
  15   3   7       21.95       17.69     10.07 o
  16   3   7        8.37        8.41     16.30 o
 -15   4   7       41.78       61.37     15.34 o
 -14   4   7        1.12       -6.73     12.88 o
 -13   4   7       58.31       70.91     14.12 o
 -12   4   7      234.78      250.09     17.08 o
 -11   4   7      376.61      395.09     14.07 o
 -10   4   7      555.53      531.71     15.27 o
  -9   4   7      841.82      808.74     18.13 o
  -8   4   7      256.93      245.78     10.92 o
  -7   4   7      128.93      108.05      5.31 o
  -6   4   7       59.68       46.56      3.51 o
  -5   4   7       34.66       37.91      2.99 o
  -4   4   7       19.04       13.87      3.85 o
  -3   4   7      421.38      450.12      9.15 o
  -2   4   7       98.62       77.73      3.06 o
  -1   4   7      272.90      276.48      4.99 o
   0   4   7      658.28      628.41      6.68 o
   1   4   7      181.58      194.89      4.64 o
   2   4   7        0.20        3.29      3.49 o
   3   4   7      700.84      699.00      8.74 o
   4   4   7      467.11      462.34     13.02 o
   5   4   7       20.27       15.64      2.99 o
   6   4   7       44.59       40.94      4.47 o
   7   4   7      120.42      122.71      5.97 o
   8   4   7       11.23       14.04      3.92 o
   9   4   7       45.96       31.47      8.20 o
  10   4   7        1.24        5.23      8.34 o
  11   4   7       36.91       52.47      9.37 o
  12   4   7        2.82       -4.46      8.39 o
  13   4   7      246.66      288.36     22.58 o
  14   4   7        7.99        3.75     15.49 o
  15   4   7       55.45       59.85     19.13 o
 -14   5   7        6.39        6.25     14.70 o
 -13   5   7        0.76        6.81     13.34 o
 -12   5   7       60.40       66.83     15.56 o
 -11   5   7        0.23       -0.87     12.87 o
 -10   5   7       25.28       17.54     12.06 o
  -9   5   7       66.96       72.24     14.48 o
  -8   5   7        3.17       -2.21     11.98 o
  -7   5   7      121.24      114.84     14.94 o
  -6   5   7       13.92       16.39      5.50 o
  -5   5   7        2.38        5.72      4.35 o
  -4   5   7        1.04        3.63      3.83 o
  -3   5   7        7.97        6.85      3.99 o
  -2   5   7        5.89        4.59      4.08 o
  -1   5   7      365.50      346.95      9.03 o
   0   5   7       14.97       10.11      3.52 o
   1   5   7      499.26      475.25      7.55 o
   2   5   7      154.77      154.98      6.32 o
   3   5   7      191.14      192.30      6.75 o
   4   5   7       91.88       86.51      5.38 o
   5   5   7       21.34       24.04      6.29 o
   6   5   7      114.99      109.86      5.91 o
   7   5   7       74.20       73.67      9.44 o
   8   5   7        0.23       -1.52      8.55 o
   9   5   7       24.31       35.10     11.55 o
  10   5   7       32.00       31.54      9.54 o
  11   5   7        4.19        4.04      9.22 o
  12   5   7       14.92       12.74     15.10 o
  13   5   7        7.38       16.59     18.35 o
 -11   6   7      144.89      159.50     20.92 o
 -10   6   7       19.06       14.10     14.15 o
  -9   6   7       19.79        7.87     15.25 o
  -8   6   7      114.97      129.47     17.95 o
  -7   6   7       51.44       55.72     14.59 o
  -6   6   7        2.84        1.24      7.73 o
  -5   6   7        4.43        1.68      7.53 o
  -4   6   7        9.06       18.39      4.70 o
  -3   6   7        1.44       -0.11      4.51 o
  -2   6   7       45.27       40.91      5.47 o
  -1   6   7        0.03       -0.83      4.28 o
   0   6   7        3.85        5.65      3.78 o
   1   6   7      272.06      254.12      8.14 o
   2   6   7       34.54       32.19      5.07 o
   3   6   7       72.97       70.40      5.62 o
   4   6   7        5.27        7.60      6.80 o
   5   6   7        3.23        3.31      7.11 o
   6   6   7        0.22        3.11      6.94 o
   7   6   7      105.09      114.99      9.85 o
   8   6   7        9.85        9.08      7.66 o
   9   6   7       10.81       15.38     11.34 o
  10   6   7        3.05       -0.42     16.97 o
  -9   7   7      195.26      223.10     20.68 o
  -8   7   7        0.00       -3.88     10.29 o
  -7   7   7       56.25       54.72     11.01 o
  -6   7   7        6.28        8.19      9.41 o
  -5   7   7        6.17        6.84      8.63 o
  -4   7   7       11.42       18.55      6.58 o
  -3   7   7        1.47        1.96      6.41 o
  -2   7   7        0.17        0.83      5.22 o
  -1   7   7        3.49        1.86      5.07 o
   0   7   7       46.70       63.90      7.94 o
   1   7   7       54.67       50.01      8.08 o
   2   7   7       13.13       22.27      7.37 o
   3   7   7       30.28       36.34      8.40 o
   4   7   7       71.60       61.70      9.37 o
   5   7   7        8.88       11.16      8.07 o
   6   7   7       11.10        7.84     11.95 o
   7   7   7       25.38       27.23     12.90 o
  -5   8   7        6.62       12.06     13.04 o
  -4   8   7        4.66        0.92     12.46 o
  -3   8   7       21.82       21.83     13.24 o
  -2   8   7       28.91       29.05      9.75 o
  -1   8   7        3.24       -3.67     13.83 o
   0   8   7        3.42        3.71     14.59 o
   1   8   7        2.19       -0.03     14.36 o
   2   8   7       12.23       18.34     14.24 o
 -16   0   8      164.83      169.08     17.84 o
 -14   0   8        3.30       -0.08      8.83 o
 -12   0   8       69.99       72.41      5.81 o
 -10   0   8     7067.33     6850.49     90.52 o
  -8   0   8      129.41      127.66      4.99 o
  -6   0   8     1611.94     1770.61     13.56 o
  -4   0   8     1986.16     2053.94    131.50 o
  -2   0   8       74.39       76.40      7.64 o
   0   0   8       17.68       17.87      1.52 o
   2   0   8     7987.36     8136.24     82.52 o
   4   0   8      788.48      798.14      7.60 o
   6   0   8      943.61     1039.97     14.40 o
   8   0   8      890.96      910.90     15.70 o
  10   0   8      367.30      360.84      9.51 o
  12   0   8       85.64       78.79      6.05 o
  14   0   8      347.01      334.93     20.52 o
  16   0   8        5.17        9.03      7.91 o
 -17   1   8       77.74       86.02     10.28 o
 -16   1   8       64.43       69.29      7.59 o
 -15   1   8        3.45        0.43      5.47 o
 -14   1   8       47.63       50.69     17.58 o
 -13   1   8       18.37       18.72      4.77 o
 -12   1   8       43.43       48.21      5.39 o
 -11   1   8      187.74      170.80      7.01 o
 -10   1   8     1356.31     1388.29     11.53 o
  -9   1   8      253.01      230.33      6.85 o
  -8   1   8      520.31      528.02     10.78 o
  -7   1   8      903.69      955.87     10.47 o
  -6   1   8      208.19      205.86      5.18 o
  -5   1   8     1762.06     1965.18     11.44 o
  -4   1   8     2882.82     3087.90     14.12 o
  -3   1   8      254.71      299.66      4.54 o
  -2   1   8      213.82      203.38      6.16 o
  -1   1   8      747.40      755.24     10.82 o
   0   1   8      262.75      250.46      4.64 o
   1   1   8      679.63      700.76      7.54 o
   2   1   8     1968.30     2077.93     23.29 o
   3   1   8     3667.41     3848.90     18.04 o
   4   1   8     1990.22     2051.15     12.42 o
   5   1   8        0.90        2.57      2.21 o
   6   1   8      297.34      330.24      7.15 o
   7   1   8       90.55       97.96      4.80 o
   8   1   8       40.79       34.38      4.09 o
   9   1   8       73.02       71.21      4.19 o
  10   1   8       78.67       79.78      3.66 o
  11   1   8      252.96      259.70      8.01 o
  12   1   8      133.30      137.78      7.13 o
  13   1   8        7.94        6.65      4.28 o
  14   1   8       15.75       17.13      6.05 o
  15   1   8      193.25      199.71     10.33 o
  16   1   8       15.22       14.41      7.37 o
 -16   2   8       45.61       43.30     12.70 o
 -15   2   8        0.03       -5.32      6.96 o
 -14   2   8       16.50       19.40      5.83 o
 -13   2   8       72.90       76.57      6.57 o
 -12   2   8        5.60        3.09      5.33 o
 -11   2   8      113.10      106.02      7.66 o
 -10   2   8       56.99       51.47      6.26 o
  -9   2   8      235.24      221.95      5.63 o
  -8   2   8      454.44      461.93      5.42 o
  -7   2   8       68.16       86.40      2.40 o
  -6   2   8       72.70       62.50      2.43 o
  -5   2   8      223.65      241.56      7.81 o
  -4   2   8       53.49       68.88      2.35 o
  -3   2   8      353.58      383.20      5.03 o
  -2   2   8        4.51        5.53      1.36 o
  -1   2   8      221.40      262.24      5.03 o
   0   2   8      109.32      103.39      2.42 o
   1   2   8      828.18      965.38      7.71 o
   2   2   8        0.90        2.85      1.69 o
   3   2   8      796.84      809.37      5.38 o
   4   2   8      813.99      859.68     12.49 o
   5   2   8      689.73      660.15     10.35 o
   6   2   8      114.62      143.77      5.69 o
   7   2   8      454.58      451.50     10.45 o
   8   2   8      545.87      548.01     10.31 o
   9   2   8      121.05      116.67      6.00 o
  10   2   8      207.47      203.36      7.67 o
  11   2   8       37.61       41.19      7.21 o
  12   2   8        4.04        9.46      5.39 o
  13   2   8       57.24       53.11      6.69 o
  14   2   8       64.74       74.05      9.83 o
  15   2   8        0.45        3.53      7.82 o
  16   2   8       23.84       41.74      9.98 o
  17   2   8        0.08       33.33     15.31 o
 -16   3   8        2.34        7.96     14.12 o
 -15   3   8       12.94        9.34      8.33 o
 -14   3   8        1.75        2.85      6.29 o
 -13   3   8       27.16       38.24      7.31 o
 -12   3   8       61.68       64.94      7.69 o
 -11   3   8      136.80      143.76     18.33 o
 -10   3   8        9.99        9.63      5.68 o
  -9   3   8      115.05      105.87      3.50 o
  -8   3   8     2446.67     2294.53     16.28 o
  -7   3   8       31.29       38.64      5.98 o
  -6   3   8      100.12       91.62      6.48 o
  -5   3   8        2.86        2.24      2.59 o
  -4   3   8      394.67      386.28      8.51 o
  -3   3   8       73.46       64.12      2.43 o
  -2   3   8      132.73       90.68      5.59 o
  -1   3   8       23.22       15.42      2.32 o
   0   3   8      272.88      279.51      6.79 o
   1   3   8      138.76      150.36      4.01 o
   2   3   8      145.80      159.11      6.60 o
   3   3   8        7.68        2.93      2.02 o
   4   3   8       37.12       34.20      2.55 o
   5   3   8       85.45       77.02      4.76 o
   6   3   8      386.58      409.66      5.88 o
   7   3   8       25.59       23.60      2.79 o
   8   3   8      143.76      142.06      6.43 o
   9   3   8        0.09        3.95      4.12 o
  10   3   8       10.78        9.31      4.67 o
  11   3   8       28.03       31.76      8.40 o
  12   3   8       29.25       15.25      8.05 o
  13   3   8        0.01       -1.78      7.76 o
  14   3   8        4.26       10.77      8.19 o
  15   3   8       39.80       36.10     10.61 o
  16   3   8       41.73       31.78     16.42 o
 -15   4   8        2.49       10.95     12.88 o
 -14   4   8        0.18        8.72     12.16 o
 -13   4   8       11.15       16.58      7.62 o
 -12   4   8      211.62      260.32     12.35 o
 -11   4   8      240.63      253.28     11.92 o
 -10   4   8        2.60        0.99      6.39 o
  -9   4   8        5.70        2.66      6.07 o
  -8   4   8      512.13      501.29      8.86 o
  -7   4   8      207.80      197.44     12.16 o
  -6   4   8      284.57      245.42      7.36 o
  -5   4   8        8.21        7.73      3.18 o
  -4   4   8      412.50      424.20      8.68 o
  -3   4   8        1.75        1.23      4.00 o
  -2   4   8      391.10      365.27      9.67 o
  -1   4   8       78.78       72.92      3.28 o
   0   4   8      321.20      306.29      5.02 o
   1   4   8       62.52       53.99      3.59 o
   2   4   8       82.87       83.28      4.76 o
   3   4   8      509.93      480.80      7.19 o
   4   4   8        3.49        4.14      2.91 o
   5   4   8       95.71       93.12      4.86 o
   6   4   8        0.25        1.99      3.52 o
   7   4   8        1.76        1.89      3.67 o
   8   4   8       41.91       42.74      4.63 o
   9   4   8        0.05        1.44      4.09 o
  10   4   8        0.04       -1.48      8.03 o
  11   4   8        0.00        1.38      8.47 o
  12   4   8      118.67      109.57     11.51 o
  13   4   8       34.76       32.34     15.61 o
  14   4   8        1.42        1.64     13.83 o
  15   4   8        1.78        8.26     16.85 o
 -14   5   8        5.21        7.84     15.41 o
 -13   5   8       16.75        9.93     13.55 o
 -12   5   8        8.97       16.77     14.75 o
 -11   5   8       63.92       68.28      9.48 o
 -10   5   8       96.87      107.04     16.04 o
  -9   5   8        0.42       -1.02     12.22 o
  -8   5   8       93.02       76.31     13.63 o
  -7   5   8       39.78       45.92      7.52 o
  -6   5   8       15.60       11.71      5.66 o
  -5   5   8      103.82       88.01      5.77 o
  -4   5   8      139.29      132.21      5.76 o
  -3   5   8       84.96       78.11      5.51 o
  -2   5   8      100.06       90.12      5.46 o
  -1   5   8       12.05       11.90      3.90 o
   0   5   8        0.50        1.60      3.24 o
   1   5   8      167.24      149.47      6.35 o
   2   5   8      125.45      118.32      5.92 o
   3   5   8       76.80       66.54      5.19 o
   4   5   8      181.27      176.85      6.61 o
   5   5   8       40.10       38.13      6.60 o
   6   5   8      119.30      117.97      6.33 o
   7   5   8       36.15       42.66      8.94 o
   8   5   8        2.13       -2.52      9.23 o
   9   5   8       87.46      106.60     11.55 o
  10   5   8        0.46        4.96      9.88 o
  11   5   8        7.93       13.81     10.01 o
  12   5   8       11.14        8.11     15.86 o
  13   5   8       16.88        7.66     18.33 o
 -11   6   8       27.92       26.87     17.34 o
 -10   6   8      113.21       88.62     18.52 o
  -9   6   8       10.94        9.40     14.31 o
  -8   6   8       14.31       21.46     13.38 o
  -7   6   8       24.60       29.46     12.94 o
  -6   6   8       21.61       30.32      8.13 o
  -5   6   8        1.67        3.89      4.26 o
  -4   6   8       42.02       43.25      5.91 o
  -3   6   8        0.12        2.22      4.68 o
  -2   6   8        3.96        8.63      4.77 o
  -1   6   8       10.33        7.61      3.71 o
   0   6   8      117.90      124.91      5.26 o
   1   6   8        1.24        2.98      4.63 o
   2   6   8       56.22       46.45      5.63 o
   3   6   8       34.10       40.85      5.35 o
   4   6   8      113.32      108.20      8.70 o
   5   6   8       13.76       14.76      6.77 o
   6   6   8       95.47      104.93      9.05 o
   7   6   8        0.03        3.86      7.12 o
   8   6   8       61.98       79.36      9.99 o
   9   6   8       68.10       74.87     12.13 o
  10   6   8       29.75       44.24     12.16 o
  -9   7   8        3.83        9.88     14.42 o
  -8   7   8        2.89        1.57      8.95 o
  -7   7   8       25.91       20.76      9.68 o
  -6   7   8        0.37        0.62      8.99 o
  -5   7   8      110.37      110.97     11.41 o
  -4   7   8        0.34        0.90      8.17 o
  -3   7   8       36.34       46.36      7.10 o
  -2   7   8       14.76       11.92      4.83 o
  -1   7   8       12.44       14.58      4.87 o
   0   7   8        0.33        0.73      5.18 o
   1   7   8       47.16       49.33      7.90 o
   2   7   8      116.65      102.04      9.37 o
   3   7   8       21.36       19.16      7.82 o
   4   7   8        0.13       -3.63      7.66 o
   5   7   8       43.66       46.45      8.76 o
   6   7   8        0.01       10.41      8.20 o
   7   7   8      230.72      299.88     25.08 o
  -1   8   8        5.92       11.79     13.75 o
   0   8   8       14.22        5.29     12.91 o
   1   8   8       22.31       26.13     15.96 o
   2   8   8        6.73       30.41     15.38 o
 -17   0   9        1.93       11.05     12.49 o
 -15   0   9        0.64        1.04      9.26 o
 -13   0   9        2.31       -2.88      9.21 o
 -11   0   9     1032.30     1018.56     14.23 o
  -9   0   9       42.65       31.02      3.09 o
  -7   0   9       80.21       87.75      3.98 o
  -5   0   9     2576.39     3013.51     22.61 o
  -3   0   9      903.94      980.82     10.33 o
  -1   0   9       24.52       30.33      2.48 o
   1   0   9       60.88       46.83      1.42 o
   3   0   9      137.33      167.71      3.58 o
   5   0   9     1962.09     2123.09     19.75 o
   7   0   9       66.96       65.14      5.24 o
   9   0   9        8.43        3.12      4.92 o
  11   0   9        1.31        3.30      4.27 o
  13   0   9      178.58      176.70     15.19 o
  15   0   9       73.53       74.59     13.58 o
 -17   1   9        1.94        0.59      6.80 o
 -16   1   9        4.82        1.19      5.68 o
 -15   1   9       34.21       29.46      6.24 o
 -14   1   9       86.76       88.69      9.29 o
 -13   1   9      163.06      175.64      7.76 o
 -12   1   9        2.46        6.97      4.32 o
 -11   1   9      294.35      293.50      8.30 o
 -10   1   9       70.60       69.66      3.85 o
  -9   1   9     1314.71     1259.24     23.98 o
  -8   1   9     1400.22     1391.06     17.19 o
  -7   1   9       26.05       32.43      3.21 o
  -6   1   9      134.92      139.55      4.43 o
  -5   1   9       32.57       32.02      2.14 o
  -4   1   9      804.39      854.84     14.68 o
  -3   1   9      496.50      512.21      7.82 o
  -2   1   9       35.84       31.20      1.77 o
  -1   1   9      312.53      332.05      6.51 o
   0   1   9      812.41      875.13      8.46 o
   1   1   9     1182.63     1186.79     15.47 o
   2   1   9      271.73      283.25      3.51 o
   3   1   9     1151.02     1241.22     10.50 o
   4   1   9       42.46       34.31      2.28 o
   5   1   9        9.75       11.05      2.31 o
   6   1   9      263.01      292.08      6.95 o
   7   1   9      101.57       94.25      2.78 o
   8   1   9       39.53       33.80      4.07 o
   9   1   9        5.25        8.26      3.24 o
  10   1   9      205.15      206.64      4.87 o
  11   1   9       15.85       17.01      3.07 o
  12   1   9        5.92        7.73      4.36 o
  13   1   9        0.00        3.77      4.79 o
  14   1   9        0.01       -0.10      5.92 o
  15   1   9       60.77       56.80      7.44 o
  16   1   9        6.40        6.36      6.67 o
 -16   2   9       30.79       33.15      8.23 o
 -15   2   9       34.97       29.91      7.88 o
 -14   2   9        6.00        4.59      5.39 o
 -13   2   9      168.90      165.78      7.93 o
 -12   2   9       11.47       11.63      5.59 o
 -11   2   9      276.53      257.57     10.11 o
 -10   2   9        1.93        5.72      4.97 o
  -9   2   9       67.50       63.62      4.38 o
  -8   2   9     3514.73     3451.99     16.63 o
  -7   2   9     1376.93     1376.10     14.98 o
  -6   2   9     2732.64     2690.88     20.99 o
  -5   2   9      530.30      553.51     16.66 o
  -4   2   9      190.19      192.80      3.12 o
  -3   2   9      270.61      287.55      4.67 o
  -2   2   9      243.96      274.73      3.72 o
  -1   2   9      497.80      588.38      5.95 o
   0   2   9       46.83       62.41      2.09 o
   1   2   9      192.76      222.80      4.59 o
   2   2   9       32.93       24.61      1.97 o
   3   2   9      126.65      137.95      3.96 o
   4   2   9      578.21      605.02     26.12 o
   5   2   9      933.60      948.25     11.18 o
   6   2   9        0.03       -0.38      4.70 o
   7   2   9       11.91        9.30      5.27 o
   8   2   9      432.68      441.08     11.25 o
   9   2   9      185.21      198.17      7.43 o
  10   2   9       95.31       93.58      6.76 o
  11   2   9       34.84       32.45      5.69 o
  12   2   9        0.00       -0.19      5.53 o
  13   2   9        0.02        1.84      5.63 o
  14   2   9        1.60       10.79      5.93 o
  15   2   9       28.53       21.88      9.17 o
  16   2   9       24.95       17.98      9.74 o
  17   2   9        3.81       -2.98     16.05 o
 -16   3   9       20.40       15.43     13.97 o
 -15   3   9        9.96        7.56     13.24 o
 -14   3   9       55.06       65.87     12.66 o
 -13   3   9        4.30        5.73      6.56 o
 -12   3   9        0.55        3.21      6.01 o
 -11   3   9      301.03      277.25     11.35 o
 -10   3   9      171.51      162.42      8.87 o
  -9   3   9       11.21       11.32      2.40 o
  -8   3   9      224.46      226.81      9.91 o
  -7   3   9       26.79       32.39      6.17 o
  -6   3   9      278.56      292.48     15.51 o
  -5   3   9      710.88      708.95      9.04 o
  -4   3   9       25.74       28.78      3.24 o
  -3   3   9      105.20      126.15      3.24 o
  -2   3   9       53.76       42.02      4.87 o
  -1   3   9      305.14      261.75      4.92 o
   0   3   9       19.44       23.72      2.47 o
   1   3   9       22.41       30.10      3.32 o
   2   3   9      340.06      343.21      9.05 o
   3   3   9      814.26      822.38      7.77 o
   4   3   9      112.09      106.50      3.39 o
   5   3   9        1.76        5.24      4.23 o
   6   3   9      267.28      275.02      7.78 o
   7   3   9       14.05       12.49      2.88 o
   8   3   9      232.93      234.60      7.82 o
   9   3   9        0.01        6.00      4.05 o
  10   3   9        6.83        5.75      4.50 o
  11   3   9      176.33      195.49      8.34 o
  12   3   9        1.32        6.56      8.06 o
  13   3   9        0.03        1.61      8.50 o
  14   3   9        3.18       -2.25      9.61 o
  15   3   9       64.96       51.48     10.90 o
  16   3   9        7.94        8.21     15.64 o
 -15   4   9        1.82       -1.28     13.45 o
 -14   4   9        5.76        3.17     13.43 o
 -13   4   9       79.84       86.55     12.47 o
 -12   4   9        6.50       14.83      7.26 o
 -11   4   9      438.76      447.42     20.20 o
 -10   4   9      111.71      114.08     12.17 o
  -9   4   9       72.50       67.81     11.80 o
  -8   4   9        4.92        9.01      3.53 o
  -7   4   9       11.10       11.36      3.99 o
  -6   4   9        5.77        6.96      3.86 o
  -5   4   9        1.24        0.72      3.03 o
  -4   4   9       86.16       77.60      4.47 o
  -3   4   9      361.41      346.98      7.92 o
  -2   4   9        9.69       12.54      3.51 o
  -1   4   9       12.63       13.47      2.51 o
   0   4   9      195.02      205.13      5.44 o
   1   4   9      176.14      174.58      5.90 o
   2   4   9        0.11        1.96      3.36 o
   3   4   9       19.21       11.41      2.97 o
   4   4   9      458.69      447.57      7.97 o
   5   4   9        6.95        4.95      2.78 o
   6   4   9       77.33       79.91      5.59 o
   7   4   9       38.28       39.15      4.88 o
   8   4   9        0.03        1.41      3.76 o
   9   4   9      215.33      219.34      8.96 o
  10   4   9       36.87       33.45      8.69 o
  11   4   9       77.58       69.72     10.59 o
  12   4   9       53.51       57.24     10.80 o
  13   4   9      219.41      211.28     14.15 o
  14   4   9      136.18      144.90     19.74 o
 -14   5   9       14.41        4.21     15.30 o
 -13   5   9       17.28       19.55     15.06 o
 -12   5   9       58.88       62.41     16.61 o
 -11   5   9       66.81       86.85     18.00 o
 -10   5   9      174.26      193.85     12.87 o
  -9   5   9       64.73       66.23     15.26 o
  -8   5   9      141.25      140.76     16.26 o
  -7   5   9      126.55      105.28      7.53 o
  -6   5   9       72.34       82.38      7.52 o
  -5   5   9      447.50      422.31     15.90 o
  -4   5   9        8.45        4.64      4.01 o
  -3   5   9      187.86      185.45      6.51 o
  -2   5   9       68.24       67.53      5.11 o
  -1   5   9       10.97        7.06      3.20 o
   0   5   9       78.37       74.51      4.10 o
   1   5   9     1373.57     1321.41     15.00 o
   2   5   9       11.66       14.09      4.24 o
   3   5   9        6.34       12.76      4.31 o
   4   5   9      109.40      106.69      5.80 o
   5   5   9        5.96        3.87      6.19 o
   6   5   9       15.39       17.28      4.09 o
   7   5   9       13.88       22.87      9.28 o
   8   5   9       43.47       50.23      9.40 o
   9   5   9        0.00        1.53      8.21 o
  10   5   9       40.73       34.40     10.29 o
  11   5   9       25.02       29.97     10.65 o
  12   5   9       74.64       74.09     12.38 o
 -11   6   9        6.99        8.37     14.21 o
 -10   6   9      145.30      178.16     21.51 o
  -9   6   9       66.04       69.17     17.16 o
  -8   6   9       12.95       26.67     15.17 o
  -7   6   9       41.30       44.53     15.61 o
  -6   6   9       11.96        9.91      7.73 o
  -5   6   9      132.84      121.76      6.24 o
  -4   6   9      249.59      244.54      7.98 o
  -3   6   9        0.15       -1.18      4.45 o
  -2   6   9       11.75       13.58      4.74 o
  -1   6   9       10.94       14.01      3.86 o
   0   6   9       88.56       94.25      5.33 o
   1   6   9       13.44       10.70      5.01 o
   2   6   9      308.90      272.68      8.58 o
   3   6   9        3.56        5.46      4.75 o
   4   6   9        1.48        2.69      6.73 o
   5   6   9        3.91        0.20      6.96 o
   6   6   9        0.15       -3.98      7.02 o
   7   6   9      141.01      149.37     10.56 o
   8   6   9      216.77      246.56     12.67 o
   9   6   9       50.87       62.08      9.86 o
  10   6   9        4.59        2.55     11.72 o
  -9   7   9       17.12       17.87     14.34 o
  -8   7   9       21.61       25.97     12.92 o
  -7   7   9       25.17       23.02     13.87 o
  -6   7   9       72.99       69.11     10.82 o
  -5   7   9       17.05       13.55      7.96 o
  -4   7   9        3.83        5.92      8.73 o
  -3   7   9        8.34        9.35      4.89 o
  -2   7   9       16.38       23.23      5.59 o
  -1   7   9        0.00        2.41      5.03 o
   0   7   9       10.75       15.16      5.80 o
   1   7   9      274.14      253.20     11.47 o
   2   7   9       14.60        7.32      7.72 o
   3   7   9        5.92        4.12      7.50 o
   4   7   9       40.67       47.97      8.99 o
   5   7   9       32.60       42.39      8.55 o
   6   7   9      112.82      111.90     10.49 o
   7   7   9        3.11        4.59      7.99 o
  -1   8   9        1.23        2.25     14.05 o
   0   8   9        0.38       -7.68     13.63 o
   1   8   9        9.47        3.59     16.35 o
   2   8   9       10.71        9.69     14.00 o
 -16   0  10        5.17        1.41     10.02 o
 -14   0  10      194.93      173.73     15.89 o
 -12   0  10       28.51       25.53      4.28 o
 -10   0  10        0.04        0.09      3.22 o
  -8   0  10      128.63      147.35      4.96 o
  -6   0  10      361.47      355.08      6.42 o
  -4   0  10     1182.99     1362.56     20.65 o
  -2   0  10       51.21       71.26      2.62 o
   0   0  10       24.10       23.20      4.70 o
   2   0  10      929.51      936.40      7.77 o
   4   0  10      744.11      845.43     10.63 o
   6   0  10      640.36      716.57     17.72 o
   8   0  10     2603.44     2555.80     26.20 o
  10   0  10        6.64        0.98      4.37 o
  12   0  10        5.03        2.97      4.56 o
  14   0  10       55.74       48.33     11.60 o
  16   0  10        0.12        3.41      7.73 o
 -17   1  10        8.26        8.55      6.81 o
 -16   1  10       91.39       73.29      8.03 o
 -15   1  10        3.60        4.73      5.34 o
 -14   1  10       46.84       45.08      7.27 o
 -13   1  10      129.49      137.18      8.59 o
 -12   1  10        0.00        2.38      3.84 o
 -11   1  10      187.65      181.17      6.93 o
 -10   1  10      897.05      852.85     12.55 o
  -9   1  10      277.51      290.35      7.46 o
  -8   1  10       19.53       19.42      3.20 o
  -7   1  10      380.47      380.27      6.99 o
  -6   1  10       24.09       21.57      2.30 o
  -5   1  10      740.57      764.70      6.52 o
  -4   1  10     5284.64     5743.93     52.40 o
  -3   1  10      347.71      367.09      5.33 o
  -2   1  10       49.41       41.27      2.13 o
  -1   1  10        9.86       15.89      2.13 o
   0   1  10      410.46      419.87      9.18 o
   1   1  10      217.18      233.70      4.31 o
   2   1  10     7635.06     7958.48     33.20 o
   3   1  10      548.96      593.23     16.04 o
   4   1  10      125.65      115.66      3.64 o
   5   1  10      667.68      693.86     14.50 o
   6   1  10      306.83      303.37      7.22 o
   7   1  10      424.80      410.37      8.72 o
   8   1  10      219.39      212.81      4.50 o
   9   1  10        0.78        3.07      1.64 o
  10   1  10       46.81       47.94      4.24 o
  11   1  10      146.87      147.59      5.91 o
  12   1  10       79.50       76.83      6.05 o
  13   1  10        8.45        9.38      4.93 o
  14   1  10        1.55       -1.74      5.98 o
  15   1  10        0.02       -0.29      6.76 o
  16   1  10       49.95       51.68      7.43 o
  17   1  10        0.39        8.06     14.12 o
 -16   2  10       14.64       13.14      7.82 o
 -15   2  10        0.84        0.10      6.63 o
 -14   2  10        6.48       12.43      5.34 o
 -13   2  10      172.36      182.84      8.28 o
 -12   2  10       31.20       29.89      5.28 o
 -11   2  10      359.50      338.13      9.38 o
 -10   2  10      990.67      980.48     11.28 o
  -9   2  10     1034.74     1010.32     15.35 o
  -8   2  10      410.68      416.94      6.91 o
  -7   2  10        4.67        7.24      2.24 o
  -6   2  10      818.22      789.01      8.20 o
  -5   2  10        4.07        1.36      3.92 o
  -4   2  10      315.43      320.93      4.13 o
  -3   2  10       86.97       81.69      2.50 o
  -2   2  10        0.07        2.45      1.77 o
  -1   2  10      625.59      647.97      9.70 o
   0   2  10     1326.28     1441.79      9.39 o
   1   2  10        0.61        1.95      2.41 o
   2   2  10        1.27        0.56      1.69 o
   3   2  10       62.82       71.62      2.71 o
   4   2  10      202.55      227.65     12.13 o
   5   2  10      258.41      241.23      8.17 o
   6   2  10      716.93      743.45     17.80 o
   7   2  10      424.33      413.65     14.45 o
   8   2  10       26.21       27.54      5.12 o
   9   2  10      188.86      175.14      8.36 o
  10   2  10        1.54        5.68      4.50 o
  11   2  10      179.03      177.11      6.91 o
  12   2  10       10.77        8.25      5.53 o
  13   2  10        0.35        0.73      5.68 o
  14   2  10        0.09        8.28      6.39 o
  15   2  10       44.67       39.28      9.89 o
  16   2  10       39.22       34.89      9.06 o
  17   2  10       47.72       50.55     17.78 o
 -16   3  10       58.75       53.08     13.22 o
 -15   3  10       36.13       28.51      7.54 o
 -14   3  10       36.11       42.91      7.82 o
 -13   3  10       18.68       28.37      7.03 o
 -12   3  10      202.71      211.70     10.88 o
 -11   3  10        0.90        1.44      5.98 o
 -10   3  10        2.57        2.19      6.03 o
  -9   3  10      186.10      176.31      9.31 o
  -8   3  10      413.08      396.57     12.23 o
  -7   3  10     3065.53     2967.84     29.75 o
  -6   3  10      467.51      462.63     12.34 o
  -5   3  10       95.04       89.19      3.98 o
  -4   3  10        0.45        1.10      2.94 o
  -3   3  10      268.24      280.47      4.76 o
  -2   3  10      112.96      107.91      6.09 o
  -1   3  10       79.01       73.05      3.49 o
   0   3  10     1149.35     1209.82      9.77 o
   1   3  10        3.23        2.09      4.11 o
   2   3  10      670.81      698.54     12.57 o
   3   3  10      155.24      159.91      7.83 o
   4   3  10      114.42      103.94      4.04 o
   5   3  10      675.10      645.54     12.19 o
   6   3  10       45.46       46.46      5.13 o
   7   3  10       62.49       56.60      5.29 o
   8   3  10      147.84      145.05      6.80 o
   9   3  10      399.55      385.25     11.09 o
  10   3  10       37.63       38.29      5.56 o
  11   3  10        1.53        3.54      5.01 o
  12   3  10       51.83       39.17      8.68 o
  13   3  10       34.50       35.52      7.21 o
  14   3  10       46.75       38.22      7.92 o
  15   3  10       29.10       38.35     10.49 o
  16   3  10        1.57       -9.00     14.92 o
 -14   4  10       41.75       47.90     14.30 o
 -13   4  10       53.39       56.01      8.61 o
 -12   4  10       43.36       42.61      8.30 o
 -11   4  10      108.92      127.78     10.13 o
 -10   4  10       65.78       74.17      8.56 o
  -9   4  10        0.08       -2.22      6.69 o
  -8   4  10       74.08       77.03      5.06 o
  -7   4  10        3.27        4.48      4.24 o
  -6   4  10      285.02      259.52     12.45 o
  -5   4  10       76.14       67.64      4.89 o
  -4   4  10       22.06       28.63      4.41 o
  -3   4  10       14.73       16.06      2.58 o
  -2   4  10      991.64      954.82     16.69 o
  -1   4  10       28.50       23.54      2.62 o
   0   4  10       55.49       63.73      4.01 o
   1   4  10       35.44       35.42      4.60 o
   2   4  10       33.04       31.27      4.11 o
   3   4  10      908.95      897.05      9.58 o
   4   4  10      308.38      297.52      7.28 o
   5   4  10        8.76       14.49      7.48 o
   6   4  10      506.86      508.97     10.82 o
   7   4  10        0.47        4.52      4.16 o
   8   4  10      191.66      188.11     11.50 o
   9   4  10        0.17        1.59      4.38 o
  10   4  10       10.50        8.27     10.15 o
  11   4  10       98.86       87.32     12.75 o
  12   4  10        4.45        2.25      9.18 o
  13   4  10       16.15       13.24      9.79 o
  14   4  10      106.29       97.25     17.93 o
 -14   5  10       12.31       12.58     14.25 o
 -13   5  10        0.30        5.09     15.27 o
 -12   5  10       56.84       77.51     10.12 o
 -11   5  10       10.40       19.56      8.07 o
 -10   5  10      164.80      155.87     11.35 o
  -9   5  10       95.26       89.27      9.76 o
  -8   5  10      125.74      123.78     15.62 o
  -7   5  10        0.14        0.58      5.50 o
  -6   5  10      119.43      115.00      8.25 o
  -5   5  10      218.51      220.83      8.50 o
  -4   5  10        8.53        4.40      4.01 o
  -3   5  10      433.49      411.83      8.67 o
  -2   5  10      118.55      114.40      5.68 o
  -1   5  10        8.68        6.89      3.34 o
   0   5  10      204.49      196.85      5.88 o
   1   5  10       26.44       24.71      4.60 o
   2   5  10      316.87      313.35     11.03 o
   3   5  10        0.35        3.12      4.34 o
   4   5  10      453.63      450.06     13.79 o
   5   5  10       57.69       64.19      7.45 o
   6   5  10      173.20      175.28      9.62 o
   7   5  10       97.57      105.20     10.75 o
   8   5  10        8.49       11.94      8.30 o
   9   5  10       83.51      100.03     11.10 o
  10   5  10       35.02       47.43     10.51 o
  11   5  10        1.54        3.57      9.50 o
  12   5  10       17.60       12.51     10.96 o
 -11   6  10       11.02       20.45     16.09 o
 -10   6  10        1.36       -2.23     14.05 o
  -9   6  10      114.05      141.23     20.16 o
  -8   6  10       86.35      103.39     16.89 o
  -7   6  10        8.64        8.48     14.55 o
  -6   6  10       26.38       22.55      8.17 o
  -5   6  10        0.30        3.93      5.59 o
  -4   6  10       52.82       46.98      5.25 o
  -3   6  10        2.32        5.03      4.69 o
  -2   6  10       36.09       38.84      4.72 o
  -1   6  10       15.83       12.88      3.86 o
   0   6  10      153.24      167.15      7.20 o
   1   6  10      104.60       92.80      6.23 o
   2   6  10      194.91      199.77      7.86 o
   3   6  10        7.13        9.17      4.96 o
   4   6  10       32.02       30.91      7.13 o
   5   6  10       39.05       38.60      7.99 o
   6   6  10        0.17        0.40      7.26 o
   7   6  10        5.21       11.12      7.51 o
   8   6  10        3.95        5.38      7.85 o
   9   6  10       18.90       21.24      9.03 o
  10   6  10        7.52       10.73     11.04 o
  -9   7  10      173.18      162.56     19.19 o
  -8   7  10        0.82        6.02     13.43 o
  -7   7  10        5.71        1.42      9.18 o
  -6   7  10        0.37       -2.03      8.76 o
  -5   7  10        1.03        4.24      8.65 o
  -4   7  10       66.31       62.63      7.56 o
  -3   7  10       14.05       10.14      4.65 o
  -2   7  10      102.41       96.64      6.28 o
  -1   7  10       17.09       15.86      5.16 o
   0   7  10        4.14        6.98      5.53 o
   1   7  10       31.86       46.14      8.51 o
   2   7  10        7.66        9.55      7.11 o
   3   7  10       48.41       68.20     10.61 o
   4   7  10        1.81        8.16      7.96 o
   5   7  10        0.13        1.98      7.62 o
   6   7  10      158.32      178.79     12.14 o
   7   7  10       56.44       44.49     16.93 o
   0   8  10        3.74        9.82     14.27 o
   1   8  10       75.77       78.54     19.12 o
   2   8  10       28.61       17.09     15.24 o
 -17   0  11      145.11      159.27     17.62 o
 -15   0  11        0.04       -2.21      9.73 o
 -13   0  11      107.12      117.10     13.40 o
 -11   0  11      200.63      202.23      6.46 o
  -9   0  11      524.67      453.91      8.27 o
  -7   0  11       30.15       28.88      4.68 o
  -5   0  11      391.84      470.74     16.15 o
  -3   0  11    17168.45    18154.59    175.20 o
  -1   0  11      659.50      635.44      9.74 o
   1   0  11     1033.36     1132.62      8.92 o
   3   0  11     6673.19     7362.87     40.99 o
   5   0  11       54.15       56.15      2.94 o
   7   0  11      386.25      360.53      6.85 o
   9   0  11      409.61      385.45     11.73 o
  11   0  11      157.57      160.52     13.03 o
  13   0  11      122.89      126.39     13.62 o
  15   0  11      229.73      237.17     18.04 o
 -17   1  11      107.12      116.06     10.87 o
 -16   1  11      117.60      124.51      8.93 o
 -15   1  11        2.51        3.73      5.64 o
 -14   1  11        5.80        9.18      5.41 o
 -13   1  11        3.15        4.90      6.29 o
 -12   1  11        0.15        1.04      4.34 o
 -11   1  11       20.36       19.36      4.07 o
 -10   1  11       10.58        9.99      3.80 o
  -9   1  11      348.44      326.47      7.82 o
  -8   1  11        7.91       13.17      3.12 o
  -7   1  11      559.82      580.01      6.51 o
  -6   1  11       72.37       77.13      3.04 o
  -5   1  11     2261.08     2368.51     25.55 o
  -4   1  11     3241.10     3318.54     23.60 o
  -3   1  11       70.64       97.04      2.46 o
  -2   1  11      129.07      149.50      5.41 o
  -1   1  11     2425.33     2527.82     28.81 o
   0   1  11       30.72       31.58      2.45 o
   1   1  11     1579.19     1602.25     28.84 o
   2   1  11       93.19      106.29      2.68 o
   3   1  11      594.49      657.42      5.44 o
   4   1  11      219.28      238.53      4.85 o
   5   1  11      586.26      628.99      7.90 o
   6   1  11      872.45      919.42      9.96 o
   7   1  11      179.55      161.96      5.58 o
   8   1  11      101.23       95.97      4.77 o
   9   1  11      447.25      436.75      9.94 o
  10   1  11       37.73       38.86      4.31 o
  11   1  11        4.32        4.55      2.85 o
  12   1  11       46.30       47.70      5.51 o
  13   1  11        4.06        4.95      5.16 o
  14   1  11       94.22       89.79      7.83 o
  15   1  11       30.21       29.39      6.78 o
  16   1  11        0.27       -1.38      8.38 o
  17   1  11       12.86       16.63     14.49 o
 -16   2  11       28.16       26.30      8.02 o
 -15   2  11       15.41       10.03      7.51 o
 -14   2  11        0.24        2.94      6.91 o
 -13   2  11       40.73       42.61      6.03 o
 -12   2  11       58.38       54.37      8.06 o
 -11   2  11       28.74       25.67      3.57 o
 -10   2  11      181.96      174.85      5.48 o
  -9   2  11      401.29      394.01      7.26 o
  -8   2  11     1708.36     1705.94     18.27 o
  -7   2  11       28.42       26.89      2.76 o
  -6   2  11      166.85      154.53      4.84 o
  -5   2  11       40.03       31.47      6.62 o
  -4   2  11        4.92        3.17      1.84 o
  -3   2  11      440.89      447.90      5.02 o
  -2   2  11      261.17      280.14      4.43 o
  -1   2  11      180.21      183.52      6.03 o
   0   2  11      538.48      588.10      6.24 o
   1   2  11      437.09      514.70      7.90 o
   2   2  11       35.22       44.82      3.55 o
   3   2  11      314.71      355.24      5.53 o
   4   2  11      456.59      430.00     15.83 o
   5   2  11       98.08      124.38      6.50 o
   6   2  11        6.19       11.19      4.55 o
   7   2  11      189.66      202.85     11.21 o
   8   2  11       39.75       38.78      7.61 o
   9   2  11      359.82      331.83     10.72 o
  10   2  11       15.19       17.45      5.43 o
  11   2  11       62.92       61.51      5.39 o
  12   2  11       23.33       24.19      6.06 o
  13   2  11        0.65        4.86      5.92 o
  14   2  11       95.27       86.08     10.86 o
  15   2  11       29.13       26.42      9.20 o
  16   2  11       12.63       10.33      9.65 o
 -16   3  11        9.96       12.72     13.47 o
 -15   3  11        0.04       -5.88      7.50 o
 -14   3  11        8.05        3.76      5.53 o
 -13   3  11        2.10        2.15      6.67 o
 -12   3  11      277.95      279.47     12.06 o
 -11   3  11        0.23        3.25      6.15 o
 -10   3  11       12.64        9.91      6.47 o
  -9   3  11        6.09        5.18      5.92 o
  -8   3  11        1.67        6.38      5.35 o
  -7   3  11        0.57        3.76      5.45 o
  -6   3  11      250.01      251.54     10.07 o
  -5   3  11        2.91        3.68      2.52 o
  -4   3  11      131.62      131.54      6.22 o
  -3   3  11      464.56      450.90      5.22 o
  -2   3  11       57.00       60.05      2.88 o
  -1   3  11       72.80       88.02      3.36 o
   0   3  11      370.97      362.89      5.12 o
   1   3  11      244.56      227.85      6.44 o
   2   3  11       52.48       46.85      4.26 o
   3   3  11      486.87      470.84      7.02 o
   4   3  11       97.30       89.53      2.85 o
   5   3  11     4063.73     3944.58     87.37 o
   6   3  11      125.78      113.57      8.19 o
   7   3  11        3.58        9.15      4.17 o
   8   3  11      137.30      140.94      6.98 o
   9   3  11      323.96      311.19      9.53 o
  10   3  11      351.69      325.96     10.07 o
  11   3  11       98.12      111.99      7.26 o
  12   3  11      103.71       98.94     10.03 o
  13   3  11       69.30       72.08      8.04 o
  14   3  11        1.46        2.28      6.79 o
  15   3  11        0.12        2.05      9.22 o
 -14   4  11       16.71       17.18     12.34 o
 -13   4  11       55.05       44.36     11.90 o
 -12   4  11      147.37      165.90     11.29 o
 -11   4  11      112.06      128.07     10.07 o
 -10   4  11        0.07       -2.97      6.93 o
  -9   4  11        8.74        8.14      6.42 o
  -8   4  11       94.76       99.53      5.70 o
  -7   4  11     1408.58     1352.90     30.98 o
  -6   4  11      119.32      113.23      8.97 o
  -5   4  11      974.30      899.43     12.62 o
  -4   4  11      131.32      108.77      3.34 o
  -3   4  11      130.03      123.46      4.22 o
  -2   4  11      250.21      244.34      7.13 o
  -1   4  11        4.77        2.31      2.17 o
   0   4  11       56.18       50.79      3.83 o
   1   4  11      110.38      106.30      5.81 o
   2   4  11       73.83       80.59      5.67 o
   3   4  11        1.19        1.79      3.05 o
   4   4  11       24.26       25.70      3.13 o
   5   4  11      590.91      587.17     16.20 o
   6   4  11      792.71      811.45     13.82 o
   7   4  11      164.03      167.17      8.78 o
   8   4  11        3.55        4.38      4.48 o
   9   4  11       21.42       22.87      5.14 o
  10   4  11       64.50       67.33     10.35 o
  11   4  11      108.01      112.78     14.56 o
  12   4  11       80.91       79.20     11.77 o
  13   4  11       96.71      115.73     12.61 o
  14   4  11       22.03       28.73     10.07 o
 -14   5  11       14.43        1.35     14.33 o
 -13   5  11        0.70       -2.22     13.83 o
 -12   5  11        0.00        0.67      8.26 o
 -11   5  11       13.92       16.30      8.54 o
 -10   5  11       17.64       15.73      8.12 o
  -9   5  11      296.93      308.28     14.06 o
  -8   5  11        2.99        1.82      7.06 o
  -7   5  11        0.77        3.18      5.56 o
  -6   5  11       16.83       16.20      6.46 o
  -5   5  11        3.43        3.33      3.96 o
  -4   5  11       50.07       53.38      4.81 o
  -3   5  11      577.90      553.62      9.80 o
  -2   5  11        3.74        7.46      3.69 o
  -1   5  11       14.89       16.24      3.43 o
   0   5  11       43.19       45.10      4.04 o
   1   5  11        7.93        8.75      4.44 o
   2   5  11       61.52       55.41      5.27 o
   3   5  11       55.03       53.73      5.17 o
   4   5  11       39.17       41.82      5.29 o
   5   5  11       74.51       67.13      7.90 o
   6   5  11        0.27       -0.30      6.46 o
   7   5  11        7.58       10.61      8.50 o
   8   5  11      167.07      185.34     13.24 o
   9   5  11        9.47       10.34      9.40 o
  10   5  11        3.02        3.97     10.09 o
  11   5  11       21.57       17.74      9.92 o
  12   5  11        4.81        7.21     10.92 o
  13   5  11        8.34        2.64     13.82 o
 -11   6  11       28.61       22.86     16.55 o
 -10   6  11      119.88      127.22     19.31 o
  -9   6  11        3.04        0.81     14.53 o
  -8   6  11        8.03       14.39     12.76 o
  -7   6  11        6.18        7.54     12.29 o
  -6   6  11       12.80       10.33      8.29 o
  -5   6  11        1.79        4.57      5.31 o
  -4   6  11       15.26        9.80      4.43 o
  -3   6  11      130.74      121.69      6.53 o
  -2   6  11       18.08       14.46      4.43 o
  -1   6  11        5.76        7.17      4.15 o
   0   6  11        2.10        3.07      4.89 o
   1   6  11       99.21       88.02      6.42 o
   2   6  11        0.11        3.59      4.97 o
   3   6  11        4.01        0.60      5.13 o
   4   6  11        0.56        3.49      6.75 o
   5   6  11        3.75        6.04      6.93 o
   6   6  11        1.57        4.91      7.64 o
   7   6  11       79.04       91.82      9.02 o
   8   6  11       14.08       25.09      8.94 o
   9   6  11       26.16       16.45      8.33 o
  10   6  11        0.00        0.71     10.54 o
  -9   7  11       39.68       48.28     15.62 o
  -8   7  11        3.83       11.96     12.53 o
  -7   7  11       19.47       40.66     10.74 o
  -6   7  11       41.55       44.44     11.17 o
  -5   7  11       75.04       86.19     13.70 o
  -4   7  11       21.89       24.11      5.80 o
  -3   7  11      131.30      138.12      7.76 o
  -2   7  11        8.23       15.62      5.32 o
  -1   7  11        0.03       -1.96      6.36 o
   0   7  11        2.93        5.19      5.40 o
   1   7  11      236.10      258.17     11.86 o
   2   7  11        4.56        9.97      7.20 o
   3   7  11       46.63       53.48      8.61 o
   4   7  11       13.67       18.52      8.49 o
   5   7  11        0.90        2.85      8.40 o
   6   7  11        2.80        8.83      8.47 o
   0   8  11        1.78        2.38     14.85 o
   1   8  11        6.64        1.40     16.29 o
 -16   0  12       19.32       12.90     10.11 o
 -14   0  12      183.17      196.39     16.34 o
 -12   0  12       44.88       51.68      9.81 o
 -10   0  12       16.43       19.35      3.24 o
  -8   0  12       88.40       85.44      8.01 o
  -6   0  12        1.87        6.61      2.44 o
  -4   0  12     2259.68     2349.68     13.19 o
  -2   0  12       63.85       52.69      3.79 o
   0   0  12        6.10       17.21      3.71 o
   2   0  12     9299.41    10134.06     79.80 o
   4   0  12       13.47       14.13      2.14 o
   6   0  12      132.95      132.98      4.31 o
   8   0  12     1949.76     1845.26     21.18 o
  10   0  12      131.63      123.99      8.47 o
  12   0  12       42.31       47.03      5.88 o
  14   0  12       36.71       28.15     10.33 o
  16   0  12       56.53       64.69     14.50 o
 -17   1  12       30.74       16.73      7.20 o
 -16   1  12       22.59       14.82      6.17 o
 -15   1  12       68.81       79.53      7.39 o
 -14   1  12       28.33       27.40      6.07 o
 -13   1  12        2.26        1.17      4.88 o
 -12   1  12       53.41       51.08      5.04 o
 -11   1  12      142.80      148.13      6.38 o
 -10   1  12      357.83      316.69      8.12 o
  -9   1  12      237.56      231.02      6.85 o
  -8   1  12      767.90      763.94      9.93 o
  -7   1  12       72.74       70.05      2.96 o
  -6   1  12       77.53       63.82      2.94 o
  -5   1  12      128.48      128.70      2.46 o
  -4   1  12     2116.08     2212.11     26.94 o
  -3   1  12      197.34      222.96      3.39 o
  -2   1  12      234.84      233.41      3.58 o
  -1   1  12        6.65       10.55      2.30 o
   0   1  12      621.15      699.27      8.48 o
   1   1  12       58.68       63.62      3.06 o
   2   1  12     3008.03     3207.83     23.38 o
   3   1  12     2579.65     2723.43     13.38 o
   4   1  12      190.71      198.86      4.60 o
   5   1  12      158.37      167.37      4.57 o
   6   1  12      146.34      161.53      6.81 o
   7   1  12      101.69      104.97      6.10 o
   8   1  12       31.32       31.72      3.75 o
   9   1  12      102.36      108.80      5.35 o
  10   1  12        1.97        2.03      4.02 o
  11   1  12        1.97        1.19      3.70 o
  12   1  12       21.18       23.66      5.01 o
  13   1  12       44.86       40.96      5.61 o
  14   1  12       34.53       39.04      7.67 o
  15   1  12       49.30       49.40      9.90 o
  16   1  12       29.04       22.02      8.07 o
  17   1  12        1.73       -5.97     15.32 o
 -16   2  12        4.03        8.31      7.58 o
 -15   2  12       75.05       66.53      8.77 o
 -14   2  12        3.77        3.22      6.63 o
 -13   2  12        7.54        1.79      5.16 o
 -12   2  12        5.29        6.68      4.59 o
 -11   2  12       59.08       50.88      4.09 o
 -10   2  12       43.34       35.33      3.62 o
  -9   2  12       10.42       13.24      3.19 o
  -8   2  12     1237.80     1229.78     11.95 o
  -7   2  12        2.55        5.01      2.62 o
  -6   2  12        7.82        8.82      2.59 o
  -5   2  12      857.94      828.67     19.44 o
  -4   2  12      689.93      719.31     18.46 o
  -3   2  12      186.50      206.44      4.43 o
  -2   2  12       54.30       52.13      2.96 o
  -1   2  12      459.70      538.71      7.58 o
   0   2  12       28.66       33.84      3.31 o
   1   2  12      407.32      426.39      8.13 o
   2   2  12       40.96       58.38      4.25 o
   3   2  12      121.04      135.52      3.55 o
   4   2  12        0.04        1.34      6.08 o
   5   2  12     2492.79     2490.74     48.63 o
   6   2  12      289.55      292.46      9.65 o
   7   2  12     2096.32     2043.72     24.83 o
   8   2  12     1090.70     1041.13     24.52 o
   9   2  12        0.40        4.15      5.38 o
  10   2  12       41.07       42.02      6.46 o
  11   2  12       17.34       15.74      4.69 o
  12   2  12        7.33       11.70      4.72 o
  13   2  12        0.32        6.57      6.17 o
  14   2  12       31.55       37.29      8.90 o
  15   2  12       13.97        7.64      8.69 o
  16   2  12       44.50       41.64     10.47 o
 -16   3  12        9.27       16.46     14.06 o
 -15   3  12        7.73        6.94      8.02 o
 -14   3  12        0.11        9.23      6.21 o
 -13   3  12      186.39      186.42     10.92 o
 -12   3  12       36.48       42.00      7.55 o
 -11   3  12      357.48      315.48     12.37 o
 -10   3  12      513.45      455.98     13.94 o
  -9   3  12        2.35        5.23      5.61 o
  -8   3  12      709.99      690.74     15.84 o
  -7   3  12        1.69        3.19      5.84 o
  -6   3  12     4369.38     4274.86     75.77 o
  -5   3  12      120.22      112.33      2.91 o
  -4   3  12      245.56      254.97      3.83 o
  -3   3  12       58.36       55.49      2.52 o
  -2   3  12       99.55      103.51      3.45 o
  -1   3  12      246.60      244.78      5.17 o
   0   3  12      161.75      183.78      4.23 o
   1   3  12       37.03       38.05      3.51 o
   2   3  12        6.99        8.14      3.23 o
   3   3  12       47.51       40.86      4.52 o
   4   3  12        8.43        8.40      1.45 o
   5   3  12      321.58      328.90      9.08 o
   6   3  12       22.23       28.00      5.60 o
   7   3  12       31.96       28.57      5.95 o
   8   3  12       14.80       18.03      5.02 o
   9   3  12      173.30      166.40      7.73 o
  10   3  12        1.06        2.14      4.91 o
  11   3  12      131.03      138.75      8.15 o
  12   3  12       53.53       55.37      6.52 o
  13   3  12        0.25        0.47      6.77 o
  14   3  12       73.05       61.54      8.50 o
  15   3  12        8.00       -0.01     13.53 o
 -14   4  12        1.57       -1.25      7.78 o
 -13   4  12      108.04       96.88     10.01 o
 -12   4  12       72.00       58.18      8.32 o
 -11   4  12        7.33       11.18      7.31 o
 -10   4  12      132.15      123.31      9.74 o
  -9   4  12      260.75      230.33     11.56 o
  -8   4  12        3.52        3.42      4.16 o
  -7   4  12      241.63      211.72     12.50 o
  -6   4  12      445.15      410.62     13.48 o
  -5   4  12        5.01       -0.15      3.75 o
  -4   4  12        2.62        1.95      1.62 o
  -3   4  12        7.63        3.68      2.49 o
  -2   4  12      169.08      153.80      8.31 o
  -1   4  12       46.12       42.21      3.64 o
   0   4  12      100.00      108.25      4.48 o
   1   4  12       60.57       56.86      5.36 o
   2   4  12        9.40       10.66      4.65 o
   3   4  12      119.34      119.95      4.87 o
   4   4  12      544.01      517.16     11.09 o
   5   4  12       25.75       32.86      8.85 o
   6   4  12      664.25      648.40     16.50 o
   7   4  12        0.68        5.80      4.52 o
   8   4  12       20.70       30.28      5.39 o
   9   4  12        7.25        7.56      4.81 o
  10   4  12      649.10      668.61     20.12 o
  11   4  12       18.01       19.55     10.05 o
  12   4  12        0.06        1.24      9.99 o
  13   4  12        0.11       12.53     10.67 o
  14   4  12       24.33       23.21     10.21 o
 -14   5  12       11.00        9.98     14.42 o
 -13   5  12        0.00       21.17     14.38 o
 -12   5  12       36.27       44.20      9.24 o
 -11   5  12        4.67        5.45      8.70 o
 -10   5  12       14.26       16.96      8.79 o
  -9   5  12       96.63       99.58     15.98 o
  -8   5  12       88.02       86.39      9.67 o
  -7   5  12       72.67       72.53      7.33 o
  -6   5  12       47.75       47.81      6.83 o
  -5   5  12        2.41        1.63      4.17 o
  -4   5  12       95.35       94.37      5.36 o
  -3   5  12      141.46      116.19      5.61 o
  -2   5  12        1.04        0.93      3.62 o
  -1   5  12       66.35       61.50      4.33 o
   0   5  12      118.09      126.91      5.05 o
   1   5  12       57.70       53.12      5.12 o
   2   5  12        2.68        4.41      4.37 o
   3   5  12       11.33       10.22      4.33 o
   4   5  12        2.85        6.99      4.64 o
   5   5  12        2.19        5.08      5.80 o
   6   5  12       64.00       67.12      7.67 o
   7   5  12        2.86        3.22      6.76 o
   8   5  12       90.66      110.27     21.75 o
   9   5  12        8.62       15.09      9.06 o
  10   5  12       41.81       49.98     11.45 o
  11   5  12        0.96        8.78     10.80 o
  12   5  12       37.93       64.12     18.21 o
 -11   6  12        2.53        3.24     14.45 o
 -10   6  12       27.46       61.19     17.43 o
  -9   6  12       31.15       25.98     13.46 o
  -8   6  12       21.91       12.44     13.70 o
  -7   6  12       60.39       53.21     14.54 o
  -6   6  12       21.68       23.83      8.03 o
  -5   6  12       24.51       17.91      5.78 o
  -4   6  12        0.48        2.06      4.42 o
  -3   6  12        3.00        4.58      4.46 o
  -2   6  12      132.57      129.84      6.58 o
  -1   6  12        2.10        2.89      4.02 o
   0   6  12       10.47        7.75      4.85 o
   1   6  12        0.04       -1.57      4.84 o
   2   6  12       33.85       32.86      5.68 o
   3   6  12       48.97       53.32      5.77 o
   4   6  12       78.12       68.50      8.35 o
   5   6  12       14.42       13.08      7.43 o
   6   6  12       16.75       11.43      7.28 o
   7   6  12       41.53       52.47     11.14 o
   8   6  12      321.78      339.50     14.60 o
   9   6  12      109.94      134.50     11.11 o
  -7   7  12       26.51       20.42     13.57 o
  -6   7  12        4.75       12.11     13.19 o
  -5   7  12       52.31       63.72     17.83 o
  -4   7  12      203.50      210.31     10.53 o
  -3   7  12        0.15        4.34      7.90 o
  -2   7  12       40.16       39.77      7.04 o
  -1   7  12       33.23       34.26      6.64 o
   0   7  12       50.56       50.38      6.72 o
   1   7  12       24.01       29.32      7.99 o
   2   7  12        1.97        6.87      7.41 o
   3   7  12      108.98      115.09      9.78 o
   4   7  12        1.28        1.21      7.79 o
   5   7  12       24.65       30.34      8.59 o
   6   7  12       51.53       54.38     11.87 o
  -1   8  12       19.12       15.90     15.22 o
   0   8  12       22.41       19.66     11.31 o
   1   8  12       10.10       19.07     16.46 o
 -17   0  13       47.13       31.63     11.91 o
 -15   0  13        0.72       -1.20     10.01 o
 -13   0  13       77.48       69.39     11.50 o
 -11   0  13       91.74       80.32     10.54 o
  -9   0  13      550.88      489.25     16.87 o
  -7   0  13      196.12      205.69      5.61 o
  -5   0  13      105.84      132.46      5.02 o
  -3   0  13     3133.23     3323.96     17.88 o
  -1   0  13      280.59      263.05      5.53 o
   1   0  13      128.87      132.71      5.31 o
   3   0  13       38.71       37.38      2.39 o
   5   0  13      391.83      384.79      7.54 o
   7   0  13      201.11      174.67      5.14 o
   9   0  13      213.57      211.01      6.33 o
  11   0  13      377.99      395.18     18.22 o
  13   0  13       22.63       31.08     10.21 o
  15   0  13        1.18        0.63     11.14 o
 -17   1  13       61.04       76.73      8.22 o
 -16   1  13       22.10       30.33      7.13 o
 -15   1  13      104.39       99.36      8.09 o
 -14   1  13       10.08       12.93      5.68 o
 -13   1  13        6.42        3.29      4.70 o
 -12   1  13       52.25       50.35      4.51 o
 -11   1  13       32.96       42.80      4.53 o
 -10   1  13      153.26      138.80      5.81 o
  -9   1  13       56.15       47.74      2.88 o
  -8   1  13      286.41      268.45      5.06 o
  -7   1  13        4.29        8.31      2.20 o
  -6   1  13        1.13        0.49      2.40 o
  -5   1  13      104.58      123.06      3.56 o
  -4   1  13      885.79      908.39      8.27 o
  -3   1  13      123.49      153.91      3.10 o
  -2   1  13       66.19       82.47      2.52 o
  -1   1  13       10.68       12.91      1.48 o
   0   1  13       21.97       23.07      2.65 o
   1   1  13      891.58      956.62     12.51 o
   2   1  13      663.79      715.17      8.53 o
   3   1  13      348.23      414.78      4.92 o
   4   1  13      346.33      367.34      6.06 o
   5   1  13        0.04        2.73      2.36 o
   6   1  13      364.61      374.73      6.89 o
   7   1  13        6.31        6.49      2.97 o
   8   1  13      195.55      199.06      6.27 o
   9   1  13      883.38      820.96     11.97 o
  10   1  13      120.17      111.26      6.44 o
  11   1  13        0.03        0.83      3.93 o
  12   1  13      101.64      109.54     10.43 o
  13   1  13       18.49       18.05      5.22 o
  14   1  13       27.50       25.75      7.51 o
  15   1  13       61.66       54.66     10.04 o
  16   1  13        2.04       -2.51      8.35 o
  17   1  13        3.93       -7.11     15.71 o
 -16   2  13        3.21        4.11      7.95 o
 -15   2  13        1.10        3.55      7.62 o
 -14   2  13       12.39       15.89      7.84 o
 -13   2  13       14.07       13.47      5.34 o
 -12   2  13      126.95      127.66      7.36 o
 -11   2  13       24.26       30.88      6.12 o
 -10   2  13       25.25       23.94      3.46 o
  -9   2  13       86.92       85.21      4.41 o
  -8   2  13      510.58      509.31     14.97 o
  -7   2  13        1.17        0.55      2.67 o
  -6   2  13     1047.62     1021.64     16.24 o
  -5   2  13     1101.92     1059.79     13.23 o
  -4   2  13       46.73       48.58      2.92 o
  -3   2  13       47.76       41.88      2.12 o
  -2   2  13      140.83      136.47      4.33 o
  -1   2  13      952.32      935.69      8.92 o
   0   2  13      294.61      297.19      6.52 o
   1   2  13      102.83      130.95      4.89 o
   2   2  13       57.63       63.55      4.13 o
   3   2  13     1344.34     1368.70     11.62 o
   4   2  13        0.11        0.71      5.97 o
   5   2  13       98.05      122.65      7.00 o
   6   2  13      180.25      164.58      8.24 o
   7   2  13     2440.75     2336.60     48.38 o
   8   2  13     1065.37     1018.87     24.88 o
   9   2  13       26.56       23.64      7.14 o
  10   2  13       31.12       39.39      5.43 o
  11   2  13       47.92       42.28      5.85 o
  12   2  13       63.49       62.75      5.95 o
  13   2  13        5.18        6.39      6.25 o
  14   2  13        0.00       11.94      8.28 o
  15   2  13       52.59       50.66     12.96 o
  16   2  13       53.52       38.64     10.45 o
 -15   3  13       17.98       12.09      7.54 o
 -14   3  13       17.75       19.45      7.39 o
 -13   3  13      143.54      132.55      9.79 o
 -12   3  13       38.11       33.73      7.39 o
 -11   3  13       36.84       35.48      7.54 o
 -10   3  13      912.71      846.54     25.88 o
  -9   3  13       33.79       26.18      6.38 o
  -8   3  13       37.12       38.95      6.79 o
  -7   3  13      239.41      232.39     10.39 o
  -6   3  13      262.29      244.25      4.47 o
  -5   3  13        0.04        0.39      1.70 o
  -4   3  13      161.94      161.13      3.42 o
  -3   3  13       22.51       18.87      2.19 o
  -2   3  13       12.36       11.79      2.18 o
  -1   3  13       28.69       29.82      2.48 o
   0   3  13       26.33       19.67      2.23 o
   1   3  13        2.14        2.06      3.01 o
   2   3  13      285.00      285.28      6.62 o
   3   3  13      336.93      319.17      7.13 o
   4   3  13      477.77      418.09     27.01 o
   5   3  13      111.19      102.93      5.93 o
   6   3  13     2707.74     2592.56     27.89 o
   7   3  13      227.06      225.36     10.04 o
   8   3  13        1.22       -0.05      4.87 o
   9   3  13       24.18       19.75      5.38 o
  10   3  13       49.02       52.64      6.51 o
  11   3  13       85.24       91.14      7.41 o
  12   3  13        0.05        2.57      5.37 o
  13   3  13        0.02        4.18      7.13 o
  14   3  13       36.76       32.98      7.91 o
  15   3  13       38.50       36.23     10.86 o
 -14   4  13        9.79        7.12      8.16 o
 -13   4  13        5.32        4.38      7.83 o
 -12   4  13       36.26       37.62      8.56 o
 -11   4  13        0.72        3.75      7.48 o
 -10   4  13        0.33        1.77      6.97 o
  -9   4  13        0.02        0.77      6.66 o
  -8   4  13      154.65      148.38     10.04 o
  -7   4  13       22.02       21.24      6.49 o
  -6   4  13       69.70       68.71      4.29 o
  -5   4  13        1.80        3.66      3.71 o
  -4   4  13      321.60      285.01      5.05 o
  -3   4  13      232.12      233.96      5.39 o
  -2   4  13        6.52        6.27      3.55 o
  -1   4  13      100.06       93.29      4.35 o
   0   4  13       45.66       54.29      3.79 o
   1   4  13      297.44      284.80      8.54 o
   2   4  13       19.18       19.70      4.84 o
   3   4  13      534.92      503.28     18.00 o
   4   4  13        4.74        2.12      6.44 o
   5   4  13       26.17       20.95      6.09 o
   6   4  13      121.32      131.77      7.37 o
   7   4  13       82.53       95.54      6.84 o
   8   4  13        4.42        5.32      4.89 o
   9   4  13      351.86      357.96     10.86 o
  10   4  13        0.00       -5.77      9.66 o
  11   4  13      126.50      154.81     24.05 o
  12   4  13        0.70       -1.04      9.87 o
  13   4  13       46.80       66.48     11.36 o
  14   4  13        2.35        1.92      9.43 o
 -14   5  13        1.78        4.08     15.19 o
 -13   5  13       20.37        5.20     15.16 o
 -12   5  13       14.67       15.98      8.87 o
 -11   5  13        0.43        0.18      7.81 o
 -10   5  13      179.97      170.10     12.25 o
  -9   5  13       61.60       55.05      9.46 o
  -8   5  13       19.41       18.79      7.78 o
  -7   5  13      120.99      117.81      7.85 o
  -6   5  13        3.06        0.51      5.75 o
  -5   5  13       10.01        8.28      4.44 o
  -4   5  13       44.50       48.40      4.66 o
  -3   5  13       36.07       30.29      3.90 o
  -2   5  13       93.66       94.82      5.20 o
  -1   5  13       10.14       11.52      3.60 o
   0   5  13        1.09        4.72      4.39 o
   1   5  13        9.80        9.01      4.51 o
   2   5  13      214.84      207.83      7.55 o
   3   5  13        5.37       10.00      4.68 o
   4   5  13      151.65      150.19      9.43 o
   5   5  13       43.16       41.69      6.68 o
   6   5  13       35.86       32.52      6.72 o
   7   5  13       23.98       22.44      7.38 o
   8   5  13       81.75       76.36     19.17 o
   9   5  13       69.19       77.20     10.89 o
  10   5  13      175.07      176.07     13.93 o
  11   5  13       27.65       47.14     11.19 o
  12   5  13        1.36        2.97     13.88 o
 -11   6  13       12.79       15.46     13.39 o
 -10   6  13        5.72       -8.06     15.28 o
  -9   6  13       53.62       46.65     15.83 o
  -8   6  13       10.10       19.10     15.17 o
  -7   6  13       14.45       12.99      8.50 o
  -6   6  13       34.43       23.51      7.77 o
  -5   6  13        1.78        1.66      5.42 o
  -4   6  13        0.82        5.56      4.24 o
  -3   6  13      721.33      741.62     12.55 o
  -2   6  13      244.12      252.57      7.98 o
  -1   6  13       24.85       30.65      4.74 o
   0   6  13        0.11        2.42      5.22 o
   1   6  13       22.03       26.63      5.62 o
   2   6  13        7.26       10.62      4.91 o
   3   6  13       11.46       20.56      5.42 o
   4   6  13       39.33       43.08      8.07 o
   5   6  13        0.08        4.59      7.42 o
   6   6  13      126.96      132.07      9.98 o
   7   6  13       56.01       65.74      9.36 o
   8   6  13       69.15       92.34     10.73 o
   9   6  13      104.91      140.40     11.56 o
  -6   7  13       56.95       59.79     18.68 o
  -5   7  13       32.89       44.32     10.40 o
  -4   7  13       16.65       16.66      7.07 o
  -3   7  13       26.24       19.28      8.30 o
  -2   7  13       36.47       29.06      7.11 o
  -1   7  13       78.24       68.32      7.70 o
   0   7  13       12.15       12.77      6.03 o
   1   7  13        0.56        2.16      7.50 o
   2   7  13        3.52        4.90      7.78 o
   3   7  13        0.06        4.18      7.60 o
   4   7  13       17.95       24.52      8.78 o
   5   7  13        7.41        8.82      8.04 o
   6   7  13        0.78        1.28     14.67 o
  -1   8  13        2.88       12.06     15.07 o
   1   8  13       22.63        5.81     15.69 o
 -16   0  14      120.78      122.58     14.72 o
 -14   0  14        7.03       17.75      9.79 o
 -12   0  14       39.66       37.44      9.34 o
 -10   0  14      147.15      106.06     10.28 o
  -8   0  14     1034.92     1066.49     14.84 o
  -6   0  14      705.11      769.43     12.54 o
  -4   0  14      361.45      373.05      7.85 o
  -2   0  14      861.20      792.85     11.61 o
   0   0  14      261.14      227.71      8.70 o
   2   0  14      190.96      207.61      5.01 o
   4   0  14      202.13      224.55      4.81 o
   6   0  14      166.38      157.24      4.80 o
   8   0  14      808.03      727.31     14.00 o
  10   0  14      425.91      415.19     13.15 o
  12   0  14        1.30       -0.92      4.72 o
  14   0  14       95.33       95.43     13.00 o
  16   0  14        0.43       -1.44     10.98 o
 -17   1  14        3.19        2.55      8.87 o
 -16   1  14       72.65       79.57      7.97 o
 -15   1  14        0.14        1.42      5.50 o
 -14   1  14       18.73       17.39      5.66 o
 -13   1  14        0.13        0.28      5.22 o
 -12   1  14      101.79      105.38      5.25 o
 -11   1  14       65.30       63.10      3.78 o
 -10   1  14       17.85       24.11      3.14 o
  -9   1  14       57.50       46.88      2.89 o
  -8   1  14       29.21       34.20      2.62 o
  -7   1  14      325.10      337.08      6.13 o
  -6   1  14      187.65      204.42      6.46 o
  -5   1  14       39.52       46.36      2.29 o
  -4   1  14      491.44      514.34     11.64 o
  -3   1  14      107.87      100.31      2.66 o
  -2   1  14       32.20       42.53      2.05 o
  -1   1  14      844.26      867.63      6.53 o
   0   1  14      128.19      154.66      6.44 o
   1   1  14       42.67       47.41      1.81 o
   2   1  14        3.42        1.43      1.36 o
   3   1  14      109.82      124.85      3.09 o
   4   1  14        3.00        1.32      2.27 o
   5   1  14       15.95       13.11      3.17 o
   6   1  14      466.44      480.62      9.41 o
   7   1  14      107.37       91.99      5.46 o
   8   1  14     1506.17     1429.48     14.77 o
   9   1  14       20.16       23.48      4.07 o
  10   1  14        3.28        1.01      4.29 o
  11   1  14       45.63       42.38      4.64 o
  12   1  14      108.87      106.68      5.98 o
  13   1  14       58.46       56.17      7.80 o
  14   1  14       55.42       45.16     12.33 o
  15   1  14        1.58       10.41     13.86 o
  16   1  14       44.29       53.04     10.50 o
 -17   2  14       26.72       17.47     12.93 o
 -16   2  14       12.22        4.62      8.17 o
 -15   2  14        0.88        1.87      7.99 o
 -14   2  14        3.33        4.90      7.00 o
 -13   2  14       51.74       48.60      7.94 o
 -12   2  14      142.39      130.59      7.62 o
 -11   2  14       90.28       88.79      7.28 o
 -10   2  14       26.93       29.16      3.71 o
  -9   2  14        0.23        2.28      3.07 o
  -8   2  14        5.66        5.81      3.09 o
  -7   2  14       75.04       68.08      6.15 o
  -6   2  14      300.45      300.93      9.60 o
  -5   2  14      598.88      568.50     16.99 o
  -4   2  14      415.59      419.72      6.52 o
  -3   2  14       27.13       18.54      2.19 o
  -2   2  14      736.07      772.45      9.34 o
  -1   2  14        8.89        7.11      1.35 o
   0   2  14       30.23       30.58      3.53 o
   1   2  14       27.73       23.35      3.03 o
   2   2  14      214.24      208.89      6.25 o
   3   2  14      505.21      475.63      9.56 o
   4   2  14      192.11      170.03      4.91 o
   5   2  14     1573.35     1561.23     20.97 o
   6   2  14      994.79      984.92     17.66 o
   7   2  14      724.74      692.02     24.43 o
   8   2  14       52.29       52.48      8.67 o
   9   2  14      111.89      117.95     11.18 o
  10   2  14        3.75        2.23      4.80 o
  11   2  14        2.61        3.38      4.99 o
  12   2  14       33.77       38.75      5.64 o
  13   2  14       10.41        4.84      6.33 o
  14   2  14      202.73      200.12     15.96 o
  15   2  14        1.27        3.20      8.80 o
  16   2  14        8.62        1.32     15.94 o
 -15   3  14        5.13        7.25      8.28 o
 -14   3  14      132.82      130.45     11.05 o
 -13   3  14        9.58        9.86      6.80 o
 -12   3  14       14.68       14.54      6.86 o
 -11   3  14       22.51       11.39      6.95 o
 -10   3  14        8.73       12.02      6.32 o
  -9   3  14      530.90      521.54     14.77 o
  -8   3  14        8.30       10.32      6.00 o
  -7   3  14       47.98       48.83      4.88 o
  -6   3  14        7.15        9.77      2.04 o
  -5   3  14      294.63      285.20      4.91 o
  -4   3  14       63.95       63.59      2.65 o
  -3   3  14       96.32       83.33      3.07 o
  -2   3  14        7.20       12.80      2.33 o
  -1   3  14        0.24        1.26      1.84 o
   0   3  14        3.28       -0.16      2.88 o
   1   3  14      123.61      147.72      5.19 o
   2   3  14      391.66      377.31      7.53 o
   3   3  14      189.51      190.32      6.09 o
   4   3  14       17.58       19.25      3.08 o
   5   3  14      293.86      275.99      7.97 o
   6   3  14        4.59        8.80      5.44 o
   7   3  14      159.51      165.11      9.52 o
   8   3  14      366.34      390.78     20.79 o
   9   3  14       87.55       93.59      6.97 o
  10   3  14      702.28      707.61     16.89 o
  11   3  14        0.52       -2.78      5.47 o
  12   3  14       18.73       12.71      5.02 o
  13   3  14       33.02       39.44      7.63 o
  14   3  14        0.11       -0.03      7.53 o
  15   3  14       14.53        3.35     12.49 o
 -14   4  14      176.71      169.65     23.22 o
 -13   4  14       50.96       38.80      8.65 o
 -12   4  14       42.83       46.12      8.80 o
 -11   4  14       20.18       21.52      7.92 o
 -10   4  14       67.06       68.42     11.69 o
  -9   4  14      159.58      143.78     10.32 o
  -8   4  14       10.40       13.03      6.58 o
  -7   4  14       12.44        3.25      6.82 o
  -6   4  14       41.36       37.72      3.69 o
  -5   4  14       96.55       92.35      5.41 o
  -4   4  14      120.28      115.52      7.50 o
  -3   4  14        0.95        2.06      2.29 o
  -2   4  14       16.30       19.28      2.93 o
  -1   4  14       79.96       74.65      4.08 o
   0   4  14       65.92       67.18      5.89 o
   1   4  14      121.86      133.01      6.76 o
   2   4  14       68.51       73.59      6.06 o
   3   4  14       42.16       41.91      5.32 o
   4   4  14       31.41       29.18      6.72 o
   5   4  14       98.92      107.12      9.73 o
   6   4  14      428.04      381.81     10.66 o
   7   4  14       20.59       16.24      5.32 o
   8   4  14        9.55       11.07      5.40 o
   9   4  14      132.91      141.85      8.13 o
  10   4  14       80.32       66.59     10.58 o
  11   4  14       22.65       32.28     10.28 o
  12   4  14        4.56        3.02      9.28 o
  13   4  14        4.14       -1.68      9.13 o
  14   4  14        3.10        0.71      9.27 o
 -13   5  14       57.43       63.86     18.69 o
 -12   5  14        0.00        2.93      8.53 o
 -11   5  14       37.89       34.73      9.49 o
 -10   5  14        0.10       -4.86      8.04 o
  -9   5  14       22.06       34.79      8.34 o
  -8   5  14       18.64       18.92      8.37 o
  -7   5  14       11.93       11.18      5.20 o
  -6   5  14       48.41       44.95      7.98 o
  -5   5  14       17.37       25.04      4.74 o
  -4   5  14      157.39      155.41      6.09 o
  -3   5  14       68.86       54.64      4.31 o
  -2   5  14      193.06      207.87      7.36 o
  -1   5  14      238.74      233.83      6.78 o
   0   5  14        8.06       12.02      4.64 o
   1   5  14        0.26        0.73      4.72 o
   2   5  14       48.35       54.16      5.76 o
   3   5  14        2.08        1.46      4.79 o
   4   5  14      306.53      272.92      8.59 o
   5   5  14      117.95      132.88      8.55 o
   6   5  14        0.02        0.94      6.53 o
   7   5  14      100.80      111.84      6.78 o
   8   5  14        7.96        3.33      7.33 o
   9   5  14        3.35       15.25      9.59 o
  10   5  14      198.07      218.31     15.22 o
  11   5  14       24.85       23.24     11.27 o
  12   5  14        1.09        3.54     13.30 o
 -11   6  14        5.97       -2.57     14.69 o
 -10   6  14       50.81       69.59     16.53 o
  -9   6  14       28.82       37.77     16.16 o
  -8   6  14        2.25        9.25     14.92 o
  -7   6  14        5.12        6.40      8.14 o
  -6   6  14       16.48       13.51      7.47 o
  -5   6  14       21.42       23.54      5.76 o
  -4   6  14        0.50        1.09      4.92 o
  -3   6  14      109.53      124.10      6.44 o
  -2   6  14      106.84      107.21      7.58 o
  -1   6  14      129.62      137.65      6.56 o
   0   6  14       53.61       50.47      5.88 o
   1   6  14        0.95        4.64      5.26 o
   2   6  14       51.07       46.49      5.98 o
   3   6  14      337.79      327.63      9.89 o
   4   6  14       21.34       27.62      7.85 o
   5   6  14        4.62        8.76      7.70 o
   6   6  14       88.32       99.06      9.67 o
   7   6  14        1.61        1.63      8.00 o
   8   6  14       69.60       70.34     10.26 o
   9   6  14       36.43       31.92      9.48 o
  -6   7  14       55.81       73.23     11.13 o
  -5   7  14        0.05       -6.46      9.54 o
  -4   7  14       73.02       65.20      9.74 o
  -3   7  14        1.48        3.36      8.71 o
  -2   7  14       51.83       64.81      9.71 o
  -1   7  14       35.10       33.63      7.43 o
   0   7  14        0.04        7.01      6.32 o
   1   7  14       10.12        8.52      7.12 o
   2   7  14       10.47       14.50      7.58 o
   3   7  14        1.92       -1.36      7.41 o
   4   7  14        9.16       17.22      8.49 o
   5   7  14       11.72        6.42     11.22 o
 -17   0  15        0.03       18.02     10.05 o
 -15   0  15      626.66      672.97     27.48 o
 -13   0  15       19.31       26.87      9.77 o
 -11   0  15        3.36        0.46      7.04 o
  -9   0  15       49.93       43.01      7.34 o
  -7   0  15      172.65      185.50      4.93 o
  -5   0  15     1765.29     1779.58     12.92 o
  -3   0  15      104.23      108.19      3.65 o
  -1   0  15        3.79        7.33      2.23 o
   1   0  15      202.47      210.29      4.69 o
   3   0  15       50.72       42.07      2.23 o
   5   0  15      108.42      123.81      4.15 o
   7   0  15     1752.44     1633.89     28.61 o
   9   0  15      802.01      714.13     16.09 o
  11   0  15       61.34       58.38      7.48 o
  13   0  15        8.63       17.51      9.48 o
  15   0  15      117.13      112.76     15.44 o
 -17   1  15        3.58        2.00      7.83 o
 -16   1  15      184.29      186.77     10.24 o
 -15   1  15       10.73       14.31      6.40 o
 -14   1  15      154.47      155.06      8.88 o
 -13   1  15       54.58       61.09      5.14 o
 -12   1  15       34.25       39.38      4.26 o
 -11   1  15       21.23       20.47      3.23 o
 -10   1  15        2.46        4.70      3.34 o
  -9   1  15      160.29      153.72      5.27 o
  -8   1  15       42.25       29.34      2.93 o
  -7   1  15      446.16      407.12      8.19 o
  -6   1  15       30.39       29.74      2.48 o
  -5   1  15      100.96      101.12      3.14 o
  -4   1  15      174.79      149.36      5.45 o
  -3   1  15        0.60        3.72      1.58 o
  -2   1  15      629.90      667.40      6.34 o
  -1   1  15      208.06      199.15      3.25 o
   0   1  15      539.55      567.85      7.12 o
   1   1  15        0.01        2.52      1.30 o
   2   1  15      399.12      413.64      4.45 o
   3   1  15      113.96      137.77      3.33 o
   4   1  15       66.10       66.79      3.34 o
   5   1  15      135.76      145.93      5.66 o
   6   1  15       23.23       28.29      4.08 o
   7   1  15       58.67       56.12      4.80 o
   8   1  15      108.57      115.35      6.39 o
   9   1  15      819.43      805.23     14.35 o
  10   1  15       15.91       14.29      4.67 o
  11   1  15      156.38      153.33      9.88 o
  12   1  15        9.81       10.90      5.23 o
  13   1  15      105.92      101.55     13.47 o
  14   1  15        2.11        3.33     10.89 o
  15   1  15        8.48       14.78     12.89 o
  16   1  15      117.84      132.56     12.68 o
 -17   2  15        8.14       10.25     12.52 o
 -16   2  15        0.13        1.51      8.09 o
 -15   2  15        3.24        5.16      7.46 o
 -14   2  15       13.00       11.23      7.14 o
 -13   2  15        3.36        4.78      7.04 o
 -12   2  15      219.71      212.94     14.56 o
 -11   2  15      141.57      142.03      8.64 o
 -10   2  15       48.39       50.98      4.13 o
  -9   2  15        0.33        0.04      3.29 o
  -8   2  15       86.88       89.40      4.59 o
  -7   2  15        3.77        5.61      3.22 o
  -6   2  15      861.26      825.66     23.03 o
  -5   2  15      622.86      606.11      8.08 o
  -4   2  15      234.96      212.48      4.97 o
  -3   2  15      949.63      923.51      8.64 o
  -2   2  15      123.14      140.06      4.68 o
  -1   2  15      141.67      126.15      5.02 o
   0   2  15       18.96       18.33      3.37 o
   1   2  15      138.12      144.34      7.79 o
   2   2  15       97.80      117.84      5.31 o
   3   2  15        6.59       11.77      1.72 o
   4   2  15      539.02      497.66     17.31 o
   5   2  15       34.43       38.83      5.91 o
   6   2  15       22.53       24.24      5.37 o
   7   2  15      111.57      102.40      7.70 o
   8   2  15      258.36      239.79     10.67 o
   9   2  15      225.48      210.85     13.64 o
  10   2  15      203.76      189.45     15.19 o
  11   2  15        0.13        3.07      5.06 o
  12   2  15       38.45       35.44      6.50 o
  13   2  15      114.91      110.45      8.37 o
  14   2  15        7.54        4.63      7.78 o
  15   2  15        0.00        6.34      9.14 o
 -16   3  15        9.06       18.87     12.82 o
 -15   3  15       28.68       26.52      8.49 o
 -14   3  15       34.74       25.80      8.19 o
 -13   3  15       24.20       39.87     11.19 o
 -12   3  15        4.92       13.58      7.06 o
 -11   3  15        5.31        3.15      6.93 o
 -10   3  15       87.02       87.39      8.55 o
  -9   3  15      509.63      486.04     18.67 o
  -8   3  15       29.60       32.79      6.87 o
  -7   3  15     1592.24     1563.95     21.17 o
  -6   3  15       49.06       55.00      4.14 o
  -5   3  15       32.80       29.55      2.43 o
  -4   3  15       65.59       73.55      2.90 o
  -3   3  15      308.78      326.61      5.35 o
  -2   3  15       57.75       53.30      2.99 o
  -1   3  15       23.75       20.63      2.12 o
   0   3  15       89.00       88.83      4.31 o
   1   3  15      108.19       96.10      4.56 o
   2   3  15       75.64       95.71      4.85 o
   3   3  15       72.21       67.57      4.57 o
   4   3  15       73.00       65.67      4.52 o
   5   3  15       27.96       30.90      3.88 o
   6   3  15      265.86      260.11     10.67 o
   7   3  15     2874.31     2727.18     31.05 o
   8   3  15       83.56       88.52      8.34 o
   9   3  15      464.42      483.17     12.26 o
  10   3  15      148.26      160.70      8.66 o
  11   3  15        4.23        2.46      5.73 o
  12   3  15        0.75       -3.08      5.23 o
  13   3  15        9.52       16.43      7.06 o
  14   3  15        0.14        0.96      7.38 o
  15   3  15        0.30       -2.13     13.15 o
 -14   4  15       19.77       15.50     12.25 o
 -13   4  15        8.99        2.13      8.07 o
 -12   4  15        0.22       -3.42      7.60 o
 -11   4  15        2.09       -1.79      7.25 o
 -10   4  15       96.40      108.53      9.98 o
  -9   4  15        7.10        0.46      7.29 o
  -8   4  15        5.48        7.06      6.85 o
  -7   4  15      220.85      229.22     11.56 o
  -6   4  15      111.02      108.87      9.29 o
  -5   4  15       42.08       46.25      4.70 o
  -4   4  15      103.14       92.75      5.31 o
  -3   4  15      280.28      280.86      6.64 o
  -2   4  15      106.19       96.72      4.99 o
  -1   4  15       66.65       53.18      3.82 o
   0   4  15       88.28       95.57      6.16 o
   1   4  15      228.57      220.86      8.12 o
   2   4  15        4.65        9.71      5.10 o
   3   4  15      213.38      205.86     12.86 o
   4   4  15      193.98      170.31     10.06 o
   5   4  15      195.18      214.94     11.79 o
   6   4  15       28.61       20.54      5.36 o
   7   4  15       10.80       13.52      5.21 o
   8   4  15       61.98       71.65      6.93 o
   9   4  15      236.01      224.04      9.46 o
  10   4  15       80.16       95.64     11.33 o
  11   4  15        2.35       12.01      9.65 o
  12   4  15        7.69       13.83      9.53 o
  13   4  15        5.00       17.47     10.14 o
  14   4  15        7.00       11.79      9.38 o
 -13   5  15        0.39        3.73      9.74 o
 -12   5  15        1.83       -1.47      9.18 o
 -11   5  15       27.33       26.75      8.84 o
 -10   5  15      184.51      202.20     12.82 o
  -9   5  15      167.39      157.99     12.15 o
  -8   5  15       54.71       34.92      8.44 o
  -7   5  15        7.56       12.72      5.57 o
  -6   5  15       11.50       12.35      6.14 o
  -5   5  15        0.45       -2.07     11.76 o
  -4   5  15       32.20       26.89      4.28 o
  -3   5  15        1.51        3.11      3.94 o
  -2   5  15       27.06       29.39      4.70 o
  -1   5  15        1.28        4.50      3.37 o
   0   5  15       23.48       26.46      5.66 o
   1   5  15       23.25       17.80      5.51 o
   2   5  15        2.18        4.17      4.79 o
   3   5  15        0.50        2.26      4.80 o
   4   5  15       35.71       43.42      6.98 o
   5   5  15       11.86       15.31      6.37 o
   6   5  15      173.67      192.40     10.43 o
   7   5  15       25.49       23.81      5.32 o
   8   5  15        5.39        8.71      7.39 o
   9   5  15      225.14      216.04     14.99 o
  10   5  15      149.27      177.13     14.48 o
  11   5  15       25.68       30.48     11.29 o
 -10   6  15       59.62       65.60     17.16 o
  -9   6  15       13.15       14.07     15.68 o
  -8   6  15       60.04       55.74     14.92 o
  -7   6  15       84.21      105.06     10.42 o
  -6   6  15        0.65       -0.37      7.28 o
  -5   6  15       31.17       33.87      5.41 o
  -4   6  15        0.07        1.51      7.13 o
  -3   6  15      104.82      102.64      7.53 o
  -2   6  15        7.27       15.00      6.11 o
  -1   6  15        0.43       -3.02      5.76 o
   0   6  15        1.10        2.41      5.47 o
   1   6  15        7.94        9.51      5.36 o
   2   6  15        0.24        4.81      5.37 o
   3   6  15        1.12        2.58      5.19 o
   4   6  15        0.49        3.85      7.36 o
   5   6  15        1.10       -2.59      7.41 o
   6   6  15       64.96       76.01      9.25 o
   7   6  15       22.03       20.26      8.39 o
   8   6  15        0.02        1.59      7.93 o
  -7   7  15        8.23       10.29     13.35 o
  -6   7  15        0.27       -4.99     13.32 o
  -5   7  15       13.69       -8.51     13.61 o
  -4   7  15        2.16        1.15     11.95 o
  -3   7  15       54.14       60.96      9.49 o
  -2   7  15       32.58       20.93      8.81 o
  -1   7  15        0.48        0.79      6.62 o
   0   7  15        1.30       -2.22      6.85 o
   1   7  15       13.16        9.12      8.04 o
   2   7  15       14.49        9.87      7.83 o
   3   7  15        3.71        9.47      8.57 o
   4   7  15       10.02       10.13      8.53 o
   5   7  15        9.06       10.69     16.98 o
 -16   0  16        3.94       15.35     10.82 o
 -14   0  16      116.92      125.25     13.19 o
 -12   0  16        0.77       -2.03      7.95 o
 -10   0  16       25.19       16.16      6.56 o
  -8   0  16       94.00       76.70      3.76 o
  -6   0  16        0.12        3.32      2.34 o
  -4   0  16       84.73       76.52      3.21 o
  -2   0  16        2.41        2.38      2.31 o
   0   0  16      213.17      213.09      9.04 o
   2   0  16      357.55      394.99      6.66 o
   4   0  16     2644.75     2838.33     16.49 o
   6   0  16       44.57       46.94      3.23 o
   8   0  16        4.63        3.68      4.56 o
  10   0  16       41.46       41.46      6.70 o
  12   0  16        2.50        4.84      7.59 o
  14   0  16       33.07       23.79     10.35 o
  16   0  16        6.60       11.70     11.57 o
 -17   1  16       13.77       19.56     13.55 o
 -16   1  16        4.64        4.64      8.61 o
 -15   1  16       40.41       36.08      7.12 o
 -14   1  16      317.04      324.43     11.48 o
 -13   1  16        8.84        6.77      5.16 o
 -12   1  16       50.31       52.85      4.71 o
 -11   1  16      111.28      104.53      5.82 o
 -10   1  16       22.54       21.99      3.61 o
  -9   1  16       21.44       20.63      3.32 o
  -8   1  16      681.69      632.35     12.68 o
  -7   1  16      275.29      269.37      7.00 o
  -6   1  16        5.66        7.18      1.74 o
  -5   1  16       17.85       17.51      2.48 o
  -4   1  16      542.98      521.67     16.68 o
  -3   1  16       34.79       35.10      4.51 o
  -2   1  16      280.89      317.11      4.98 o
  -1   1  16       83.36       75.53      4.23 o
   0   1  16        5.03        7.03      2.04 o
   1   1  16       34.58       50.28      2.00 o
   2   1  16      148.95      156.41      3.46 o
   3   1  16      138.24      127.45      3.34 o
   4   1  16       11.74       13.33      2.92 o
   5   1  16     1424.34     1412.13     19.59 o
   6   1  16       28.58       33.84      4.01 o
   7   1  16       32.46       29.51      4.32 o
   8   1  16      697.05      653.06     12.47 o
   9   1  16      137.53      135.66      7.21 o
  10   1  16        3.22        0.88      4.58 o
  11   1  16       25.00       20.91      6.71 o
  12   1  16        1.04        0.66      5.06 o
  13   1  16       13.91       20.89     10.66 o
  14   1  16        6.28        0.97     10.89 o
  15   1  16        4.09        6.29     10.86 o
  16   1  16       20.51       13.54      9.31 o
 -16   2  16       36.08       41.23      9.39 o
 -15   2  16        0.11       -1.94      7.32 o
 -14   2  16        5.04        4.96      7.68 o
 -13   2  16      111.39      123.71     12.08 o
 -12   2  16      220.17      234.54      8.72 o
 -11   2  16       81.09       61.30      7.75 o
 -10   2  16       26.84       23.59      3.75 o
  -9   2  16        3.97        8.12      3.28 o
  -8   2  16       25.85       32.77      3.88 o
  -7   2  16      603.13      561.74     10.90 o
  -6   2  16      321.89      305.10     15.02 o
  -5   2  16      735.56      681.71     12.70 o
  -4   2  16      140.30      143.48      3.61 o
  -3   2  16      243.91      245.64      5.09 o
  -2   2  16       35.38       34.86      3.00 o
  -1   2  16        0.68        1.63      3.72 o
   0   2  16      308.99      299.46      6.31 o
   1   2  16        3.97       11.30      3.03 o
   2   2  16       47.65       38.94      2.97 o
   3   2  16        0.51        1.17      1.61 o
   4   2  16      431.30      411.30      6.24 o
   5   2  16      831.44      818.90     16.44 o
   6   2  16       39.45       45.30      6.27 o
   7   2  16        1.20        4.91      5.55 o
   8   2  16        0.14        4.65      5.91 o
   9   2  16       41.47       47.89      6.34 o
  10   2  16       29.28       31.37      6.62 o
  11   2  16      126.29      133.14      7.64 o
  12   2  16       49.56       48.53      6.34 o
  13   2  16        3.54        7.90      5.18 o
  14   2  16        4.73        2.39      9.60 o
  15   2  16        0.36        4.25      9.31 o
 -16   3  16        3.00        1.10     12.95 o
 -15   3  16        5.75        6.00      8.57 o
 -14   3  16        2.57        6.43      8.18 o
 -13   3  16       57.61       45.01      8.04 o
 -12   3  16      219.33      208.37     29.18 o
 -11   3  16       55.57       63.70      7.97 o
 -10   3  16      100.54       98.37      8.81 o
  -9   3  16      102.42      100.33      8.64 o
  -8   3  16       60.12       62.79      7.56 o
  -7   3  16        3.65        4.55      2.17 o
  -6   3  16       63.73       65.08      4.94 o
  -5   3  16        5.74        3.95      2.22 o
  -4   3  16      655.98      633.14      7.00 o
  -3   3  16       94.39       98.49      3.48 o
  -2   3  16        0.89        5.82      2.11 o
  -1   3  16        0.20        1.92      1.74 o
   0   3  16       36.90       38.93      3.82 o
   1   3  16        0.73        4.88      3.44 o
   2   3  16       39.65       41.56      4.17 o
   3   3  16      168.59      166.03      6.86 o
   4   3  16       41.34       41.98      6.44 o
   5   3  16        5.46        4.39      7.43 o
   6   3  16      196.09      197.16      9.74 o
   7   3  16       50.35       68.94      7.92 o
   8   3  16      108.26      103.36      8.91 o
   9   3  16       44.73       34.73      6.36 o
  10   3  16      405.98      409.06     13.45 o
  11   3  16        0.54        0.76      5.93 o
  12   3  16       60.60       67.13      6.64 o
  13   3  16        4.64       11.15      7.57 o
  14   3  16       15.86       15.80      7.47 o
 -14   4  16      155.10      136.58     16.68 o
 -13   4  16        0.14        2.78      8.26 o
 -12   4  16       17.44       18.81      7.89 o
 -11   4  16        2.45        4.08      7.58 o
 -10   4  16       22.77       21.84      7.75 o
  -9   4  16        0.00       -0.14      6.91 o
  -8   4  16        0.19        4.55      7.09 o
  -7   4  16       21.23       14.99      6.45 o
  -6   4  16        9.37        2.01      6.28 o
  -5   4  16      293.35      288.31      8.05 o
  -4   4  16      117.58      114.43      6.18 o
  -3   4  16        7.50        6.61      3.16 o
  -2   4  16       50.03       60.25      4.41 o
  -1   4  16      304.93      318.12      6.54 o
   0   4  16       60.46       50.66      5.68 o
   1   4  16       13.90       16.62      5.11 o
   2   4  16      239.85      203.76      8.14 o
   3   4  16      113.66      110.52      6.95 o
   4   4  16        8.05        8.40      6.98 o
   5   4  16       53.21       37.91      8.34 o
   6   4  16      148.02      147.59      8.00 o
   7   4  16        9.92       13.10      5.43 o
   8   4  16        1.07        5.97      5.49 o
   9   4  16      161.31      164.87      8.91 o
  10   4  16       50.85       46.64      9.76 o
  11   4  16       30.52       34.11     10.19 o
  12   4  16       27.55       30.00     11.11 o
  13   4  16        3.13        4.39     13.87 o
  14   4  16        1.41       20.01     14.62 o
 -13   5  16        1.88       10.14      9.83 o
 -12   5  16       22.28       15.66      9.35 o
 -11   5  16       15.01       17.90      9.44 o
 -10   5  16      129.53      124.97     11.78 o
  -9   5  16       16.90       20.22      9.30 o
  -8   5  16       15.02       18.60      8.70 o
  -7   5  16       54.63       56.27      6.40 o
  -6   5  16       39.12       49.96      8.66 o
  -5   5  16        8.36        8.93      5.22 o
  -4   5  16      324.75      287.69     11.98 o
  -3   5  16        0.04        0.01      4.06 o
  -2   5  16        6.29        5.42      4.00 o
  -1   5  16       38.86       35.71      4.11 o
   0   5  16       73.93       56.67      6.58 o
   1   5  16        3.47        3.99      5.19 o
   2   5  16        8.38        7.72      5.56 o
   3   5  16       28.91       26.25      5.31 o
   4   5  16       15.37       25.44      6.85 o
   5   5  16        0.73        4.55      6.45 o
   6   5  16       73.20       70.59      8.32 o
   7   5  16        0.06       -0.64      5.27 o
   8   5  16        9.33        7.34      7.43 o
   9   5  16        1.35        9.99      8.94 o
  10   5  16       16.52       16.70      9.84 o
  11   5  16       25.08       29.93     12.25 o
 -10   6  16       15.77       10.41     15.49 o
  -9   6  16       39.49       46.77     15.39 o
  -8   6  16       27.91       40.12     14.12 o
  -7   6  16        2.23       -0.47     13.13 o
  -6   6  16       12.05       13.62      8.34 o
  -5   6  16       13.33        5.95      6.54 o
  -4   6  16       42.54       51.65      8.71 o
  -3   6  16      143.44      125.81      7.92 o
  -2   6  16       18.64       20.50      6.03 o
  -1   6  16        5.46       -0.58      6.19 o
   0   6  16       20.34       18.64      5.49 o
   1   6  16       35.82       38.24      6.11 o
   2   6  16        0.03        3.30      5.22 o
   3   6  16        0.29        2.01      5.61 o
   4   6  16        0.68        7.06      7.74 o
   5   6  16       16.83       21.70      7.85 o
   6   6  16       10.94        3.16      8.05 o
   7   6  16       31.75       38.29      9.02 o
   8   6  16       33.12       48.79      9.10 o
  -6   7  16        6.51       10.24     12.69 o
  -5   7  16       24.71       23.53     13.83 o
  -4   7  16        0.95        4.09     13.13 o
  -3   7  16       83.85       84.72     10.46 o
  -2   7  16        8.11       10.76     11.16 o
  -1   7  16       18.71       18.23      6.76 o
   0   7  16        0.02        6.72      6.98 o
   1   7  16        0.96        4.85      7.66 o
   2   7  16       52.39       54.79      8.62 o
   3   7  16        0.00        2.19     10.52 o
   4   7  16        1.94        0.27     10.07 o
   5   7  16        1.97       -2.96     17.85 o
 -17   0  17        1.24      -11.98     11.98 o
 -15   0  17       23.90       25.45     11.13 o
 -13   0  17      114.36      123.71     13.20 o
 -11   0  17      298.83      292.03     10.60 o
  -9   0  17        4.49        3.94      4.51 o
  -7   0  17      378.13      353.68      6.78 o
  -5   0  17       97.87      106.29      3.90 o
  -3   0  17      586.48      526.42      8.06 o
  -1   0  17       72.56       65.74      3.44 o
   1   0  17      238.49      203.09      8.93 o
   3   0  17      541.95      574.91     14.13 o
   5   0  17      128.73      104.53      4.06 o
   7   0  17      576.88      554.12      8.72 o
   9   0  17       33.78       31.39      5.79 o
  11   0  17       81.20       66.03      7.52 o
  13   0  17        2.96        3.86      8.76 o
  15   0  17       33.37       52.21     12.22 o
 -16   1  17       58.68       39.63      9.35 o
 -15   1  17      132.69      163.08     12.93 o
 -14   1  17       10.19        7.61      5.85 o
 -13   1  17      129.39      143.71      8.26 o
 -12   1  17       28.71       22.60      4.27 o
 -11   1  17       74.13       62.65      6.54 o
 -10   1  17      148.73      117.54      5.27 o
  -9   1  17      276.34      213.23      6.11 o
  -8   1  17       62.04       52.46      4.62 o
  -7   1  17      179.67      161.96      5.79 o
  -6   1  17        4.36        5.23      1.98 o
  -5   1  17        5.58        3.21      2.17 o
  -4   1  17        1.51        2.86      3.81 o
  -3   1  17      199.57      170.51     10.97 o
  -2   1  17      102.42      118.93      4.95 o
  -1   1  17      116.71      125.54      4.81 o
   0   1  17      625.91      605.66      9.18 o
   1   1  17       87.17       78.56      2.29 o
   2   1  17       32.02       33.88      2.03 o
   3   1  17      125.75      107.83      3.41 o
   4   1  17       14.66       13.25      2.94 o
   5   1  17      471.99      463.42      8.99 o
   6   1  17        6.84        5.43      3.59 o
   7   1  17      534.31      492.16     12.49 o
   8   1  17       39.55       40.18      4.93 o
   9   1  17       43.55       41.28      5.53 o
  10   1  17       56.29       53.85      5.78 o
  11   1  17        7.58        7.49      6.14 o
  12   1  17        7.17        9.90      5.27 o
  13   1  17        8.31        0.00      9.05 o
  14   1  17        1.50        4.36     10.71 o
  15   1  17        1.10        2.68     10.24 o
  16   1  17        9.63       -2.41     12.19 o
 -16   2  17      229.40      243.55     14.15 o
 -15   2  17       30.01       32.11      9.11 o
 -14   2  17       40.70       39.95      8.23 o
 -13   2  17      171.22      177.90     11.73 o
 -12   2  17       21.75       34.04      5.82 o
 -11   2  17        8.80        7.52      4.99 o
 -10   2  17      209.79      218.69      7.97 o
  -9   2  17        0.50        2.15      3.72 o
  -8   2  17       83.71       74.05      7.92 o
  -7   2  17      377.46      375.77     17.40 o
  -6   2  17      470.30      459.61     12.91 o
  -5   2  17       16.36       15.99      2.85 o
  -4   2  17        0.15        0.13      2.40 o
  -3   2  17      247.83      255.12      5.81 o
  -2   2  17      133.48      136.75      4.14 o
  -1   2  17      510.57      505.18      9.49 o
   0   2  17       33.27       37.95      3.46 o
   1   2  17        0.64        0.91      2.94 o
   2   2  17        6.76       13.53      2.07 o
   3   2  17      240.03      214.23      4.33 o
   4   2  17        0.62        2.56      1.25 o
   5   2  17      113.13      102.53      8.01 o
   6   2  17       10.10        9.08      5.68 o
   7   2  17       17.22       19.93      6.53 o
   8   2  17      184.79      166.47      9.82 o
   9   2  17       42.53       27.84      5.41 o
  10   2  17      238.65      226.95     12.30 o
  11   2  17       35.98       44.79      6.29 o
  12   2  17       16.87       17.79      5.95 o
  13   2  17        5.65        7.67      5.33 o
  14   2  17       54.19       54.06     11.60 o
  15   2  17        1.08        0.96      9.43 o
 -16   3  17       38.70       42.25     13.79 o
 -15   3  17      139.46      120.05     11.77 o
 -14   3  17       49.19       39.70      9.05 o
 -13   3  17      205.37      205.12     12.66 o
 -12   3  17        1.71       -1.19      7.08 o
 -11   3  17       39.23       53.75      7.77 o
 -10   3  17        0.08        1.49      6.76 o
  -9   3  17       10.07        6.86      6.49 o
  -8   3  17      159.80      157.21      9.35 o
  -7   3  17      253.88      243.66      7.98 o
  -6   3  17      240.14      197.80      9.23 o
  -5   3  17      391.18      344.15      6.04 o
  -4   3  17      195.83      197.41      4.47 o
  -3   3  17       11.29       17.43      3.05 o
  -2   3  17        0.25       -0.64      1.98 o
  -1   3  17      179.98      164.15      3.33 o
   0   3  17        5.92        3.92      3.34 o
   1   3  17      242.19      215.01      6.34 o
   2   3  17      138.00      133.30      9.47 o
   3   3  17       88.31       96.33      5.95 o
   4   3  17       80.15       88.63      9.44 o
   5   3  17       43.26       36.10      6.30 o
   6   3  17        8.60       12.82      5.75 o
   7   3  17      167.84      161.22     12.74 o
   8   3  17      389.62      361.40     13.54 o
   9   3  17        1.52        2.87      6.63 o
  10   3  17       70.59       64.52      7.11 o
  11   3  17        0.04       -0.03      5.20 o
  12   3  17        0.08        1.15      5.33 o
  13   3  17        2.97        1.87      7.14 o
  14   3  17        0.20        0.34      8.76 o
 -14   4  17        0.12        4.46     11.70 o
 -13   4  17       31.66       21.23      8.91 o
 -12   4  17        3.64        3.85      7.73 o
 -11   4  17        0.01       -4.00      7.57 o
 -10   4  17       16.61       18.00      7.81 o
  -9   4  17       39.62       44.73      7.82 o
  -8   4  17       17.87       11.13      7.13 o
  -7   4  17       40.09       36.00      7.09 o
  -6   4  17       14.84       15.66      8.77 o
  -5   4  17       60.91       61.67      4.90 o
  -4   4  17       99.34      101.59      6.11 o
  -3   4  17       33.22       31.18      3.68 o
  -2   4  17      295.30      279.71      8.77 o
  -1   4  17      168.29      154.05      4.85 o
   0   4  17       31.25       41.33      5.67 o
   1   4  17      237.02      230.04      8.49 o
   2   4  17       15.30       14.64      5.12 o
   3   4  17      215.95      205.19      8.60 o
   4   4  17       48.01       47.53     11.07 o
   5   4  17        8.50        6.67      7.16 o
   6   4  17        0.35        1.57      5.38 o
   7   4  17       64.27       64.22      8.05 o
   8   4  17        0.00        0.21      5.24 o
   9   4  17        6.05        7.18      5.91 o
  10   4  17       40.99       35.64     10.68 o
  11   4  17       20.31       15.37     10.57 o
  12   4  17       53.84       54.91     12.01 o
  13   4  17        0.43       -1.29      8.78 o
 -13   5  17       66.99       70.30     11.40 o
 -12   5  17       15.49        9.76      9.29 o
 -11   5  17        0.10        0.50      9.05 o
 -10   5  17       77.66       85.72     10.42 o
  -9   5  17       72.58       82.03     10.20 o
  -8   5  17       31.94       42.82      9.22 o
  -7   5  17       45.16       34.84      9.05 o
  -6   5  17       44.63       42.93      7.06 o
  -5   5  17        8.31       14.25      5.94 o
  -4   5  17       51.65       54.97      5.15 o
  -3   5  17      124.69      114.45      6.01 o
  -2   5  17        5.72        9.32      4.16 o
  -1   5  17        3.60        9.08      6.34 o
   0   5  17       54.85       50.96      6.25 o
   1   5  17       16.16       15.43      5.29 o
   2   5  17       65.56       60.95      6.65 o
   3   5  17      124.14      106.73      7.79 o
   4   5  17      117.98      114.94      8.34 o
   5   5  17       34.76       39.13      7.19 o
   6   5  17       17.21        7.99      6.88 o
   7   5  17        1.52        2.44      5.50 o
   8   5  17        0.00        3.37      8.13 o
   9   5  17      208.95      203.10     12.11 o
  10   5  17        1.54        4.38     10.07 o
  11   5  17       91.01       93.47     18.63 o
 -10   6  17       10.23       27.51     15.26 o
  -9   6  17       75.03       65.01     16.15 o
  -8   6  17       14.17       20.43     14.92 o
  -7   6  17        0.12       -0.09      9.17 o
  -6   6  17       72.09       82.93     15.93 o
  -5   6  17       12.21       14.24      7.49 o
  -4   6  17        6.43        3.25      7.66 o
  -3   6  17       16.33       12.91      8.00 o
  -2   6  17       76.77       76.96      7.50 o
  -1   6  17        6.30        6.71      6.24 o
   0   6  17        1.60        1.15      5.49 o
   1   6  17        6.44        0.28      5.26 o
   2   6  17        0.05        1.81      5.49 o
   3   6  17      136.65      154.04      8.45 o
   4   6  17        0.44       -3.24      7.86 o
   5   6  17        4.52        3.00      7.63 o
   6   6  17        1.28       -1.24      7.47 o
   7   6  17       38.84       47.31      9.35 o
   8   6  17        9.14        9.88      9.13 o
  -6   7  17       11.52       23.70     14.41 o
  -5   7  17       27.35       23.24     14.19 o
  -4   7  17       47.13       38.27     14.69 o
  -3   7  17        0.14        3.14      8.23 o
  -2   7  17        5.33        4.76      8.60 o
  -1   7  17        3.28        5.79      8.70 o
   0   7  17        9.22       10.61      7.22 o
   1   7  17       68.79       65.08      9.15 o
   2   7  17        6.06        1.67      8.36 o
   3   7  17        2.70        7.64     11.63 o
   4   7  17        7.20       24.32     14.41 o
 -16   0  18        0.25        0.58     11.20 o
 -14   0  18      421.84      483.00     15.14 o
 -12   0  18        0.42       -2.02      5.25 o
 -10   0  18      149.35      115.69      7.46 o
  -8   0  18      939.66      687.05     13.45 o
  -6   0  18      190.28      180.93      6.10 o
  -4   0  18       12.23       15.44      2.16 o
  -2   0  18     3858.54     3718.99     19.99 o
   0   0  18       48.50       39.70      5.63 o
   2   0  18        4.15        6.44      2.19 o
   4   0  18      225.10      254.96     14.03 o
   6   0  18       35.00       23.06      3.22 o
   8   0  18      188.31      198.83      8.86 o
  10   0  18        0.04        1.92      5.09 o
  12   0  18        3.64        2.08      6.84 o
  14   0  18       29.25       30.33     10.31 o
  16   0  18       64.73       84.94     14.08 o
 -16   1  18        8.83       10.04      8.17 o
 -15   1  18       27.44       30.75      8.43 o
 -14   1  18      559.88      561.56     18.07 o
 -13   1  18       91.05       97.69      7.66 o
 -12   1  18        1.27        1.11      3.80 o
 -11   1  18       26.06       32.05      4.07 o
 -10   1  18       22.35       23.18      3.71 o
  -9   1  18       63.73       76.71      4.74 o
  -8   1  18        1.97       -0.48      3.21 o
  -7   1  18       30.70       25.59      1.85 o
  -6   1  18       14.94       17.40      2.16 o
  -5   1  18      174.00      180.30      4.64 o
  -4   1  18       17.25       12.40      3.61 o
  -3   1  18      629.78      613.94     35.08 o
  -2   1  18       39.70       32.36      2.31 o
  -1   1  18       33.57       42.24      7.18 o
   0   1  18       84.55       76.81      2.24 o
   1   1  18      779.31      756.96      6.82 o
   2   1  18      196.37      188.33      3.70 o
   3   1  18       34.60       31.69      2.26 o
   4   1  18        1.95        1.96      2.80 o
   5   1  18       72.67       70.21      4.45 o
   6   1  18        6.60        6.50      3.62 o
   7   1  18        2.09        7.35      3.99 o
   8   1  18        1.80        5.26      4.11 o
   9   1  18      226.74      236.03     11.00 o
  10   1  18        4.93        3.76      4.92 o
  11   1  18        0.01       -2.50      5.00 o
  12   1  18       75.53       67.51      8.13 o
  13   1  18        1.17       -1.96      7.21 o
  14   1  18        2.62        4.25      8.96 o
  15   1  18        2.99        2.15     10.27 o
 -16   2  18       13.60       20.77      9.14 o
 -15   2  18       71.32       66.40     10.29 o
 -14   2  18       73.63       69.40      9.79 o
 -13   2  18        0.11       -0.78      6.71 o
 -12   2  18       18.22       24.22      7.04 o
 -11   2  18       24.67       26.32      6.36 o
 -10   2  18      213.19      218.71      8.51 o
  -9   2  18       52.05       46.40      5.10 o
  -8   2  18       15.71       13.76      4.08 o
  -7   2  18        0.05        1.46      5.41 o
  -6   2  18      713.85      616.79     12.45 o
  -5   2  18      160.57      150.01      5.45 o
  -4   2  18        0.08        1.67      2.69 o
  -3   2  18       56.95       54.71      3.23 o
  -2   2  18      335.99      325.68      5.96 o
  -1   2  18      220.97      246.74      7.15 o
   0   2  18      301.49      290.01      6.49 o
   1   2  18      108.36      102.44      4.64 o
   2   2  18      181.62      159.14      4.30 o
   3   2  18       91.66       74.47      2.98 o
   4   2  18      135.07      130.79      7.70 o
   5   2  18       59.58       55.43      3.04 o
   6   2  18       67.03       62.26      7.63 o
   7   2  18      320.84      299.11     12.90 o
   8   2  18      422.23      419.17     15.96 o
   9   2  18      318.63      310.28     10.11 o
  10   2  18      163.73      147.73      9.47 o
  11   2  18       34.96       26.60      6.93 o
  12   2  18        8.21       12.91      5.62 o
  13   2  18       18.17       20.16      6.45 o
  14   2  18       63.37       68.67     10.19 o
  15   2  18       37.44       21.70     12.84 o
 -15   3  18       22.57       20.57      9.14 o
 -14   3  18        5.03        1.82      7.61 o
 -13   3  18      243.33      218.73     13.13 o
 -12   3  18       12.40        7.31      7.31 o
 -11   3  18        6.83        7.94      6.97 o
 -10   3  18        1.34       -0.14      6.75 o
  -9   3  18        1.10        7.16      9.03 o
  -8   3  18       79.29       88.99     11.34 o
  -7   3  18      246.68      250.94      7.40 o
  -6   3  18       36.34       34.10      2.78 o
  -5   3  18      267.20      262.46      5.68 o
  -4   3  18       49.00       48.62      4.53 o
  -3   3  18       75.36       69.61      3.98 o
  -2   3  18       19.74       16.72      2.20 o
  -1   3  18      137.77      123.94      5.23 o
   0   3  18       47.94       45.19      3.76 o
   1   3  18        0.81        2.67      4.17 o
   2   3  18       13.43       15.11      4.60 o
   3   3  18      295.60      280.33      8.37 o
   4   3  18        0.19       -2.03      5.80 o
   5   3  18       50.10       49.89      7.13 o
   6   3  18      194.10      184.01     10.03 o
   7   3  18       46.34       40.25      9.15 o
   8   3  18      157.74      140.47      9.97 o
   9   3  18       30.47       37.08      7.54 o
  10   3  18      518.56      500.23     13.84 o
  11   3  18        7.30        5.86      5.23 o
  12   3  18        6.33       12.69      5.60 o
  13   3  18        1.15        2.12      6.65 o
  14   3  18        4.09       12.30     11.25 o
 -14   4  18        0.07        6.58     12.22 o
 -13   4  18       28.32       31.37     13.21 o
 -12   4  18      470.85      469.52     32.76 o
 -11   4  18       31.29       32.47      8.57 o
 -10   4  18       67.19       68.39      9.17 o
  -9   4  18        7.47        6.79      6.95 o
  -8   4  18        7.00        2.02      7.46 o
  -7   4  18       17.66       23.15     10.05 o
  -6   4  18      269.71      254.63     12.36 o
  -5   4  18        4.96        4.97      3.91 o
  -4   4  18      198.51      199.10      7.67 o
  -3   4  18      215.00      208.85      5.08 o
  -2   4  18      544.22      563.29      8.07 o
  -1   4  18        0.28        1.39      4.33 o
   0   4  18      397.16      387.27      8.71 o
   1   4  18       45.94       27.04      5.62 o
   2   4  18       23.48       21.26      5.53 o
   3   4  18       19.20       23.89      5.72 o
   4   4  18      146.82      123.92      9.51 o
   5   4  18        0.00        0.78      7.59 o
   6   4  18       47.77       46.46      6.36 o
   7   4  18       80.79       73.12      7.12 o
   8   4  18        0.73        5.40      5.65 o
   9   4  18       19.75       14.43      6.16 o
  10   4  18      114.68      106.52     12.31 o
  11   4  18       33.93       41.76     11.48 o
  12   4  18       45.10       39.05     11.08 o
  13   4  18        2.47        8.34      8.89 o
 -13   5  18       81.41       89.31     12.72 o
 -12   5  18       48.54       47.01     14.88 o
 -11   5  18        1.65       -2.83      8.70 o
 -10   5  18       24.64       43.41      9.65 o
  -9   5  18       11.02        0.61      8.40 o
  -8   5  18       48.60       54.85      9.79 o
  -7   5  18       24.95       48.67      9.20 o
  -6   5  18        0.03       -1.87      6.90 o
  -5   5  18        6.95        2.77      5.55 o
  -4   5  18        0.12        2.61     10.11 o
  -3   5  18        0.67       -0.82      6.38 o
  -2   5  18      101.60       84.55      8.39 o
  -1   5  18       92.78      101.99      8.99 o
   0   5  18      160.88      163.83      8.36 o
   1   5  18        1.34        3.50      5.56 o
   2   5  18        3.74        2.09      5.58 o
   3   5  18       33.98       38.13      6.53 o
   4   5  18       17.51       24.75      6.55 o
   5   5  18       43.87       42.75      7.44 o
   6   5  18       48.83       44.14      8.32 o
   7   5  18      108.44      124.67      7.80 o
   8   5  18       49.82       57.72      9.09 o
   9   5  18       49.71       73.24      9.79 o
  10   5  18        0.77        1.69      7.92 o
  -9   6  18        6.53       23.62     15.76 o
  -8   6  18      163.52      192.24     18.16 o
  -7   6  18        4.63       11.55     13.68 o
  -6   6  18        5.51        4.38     12.94 o
  -5   6  18        9.84       18.04      8.08 o
  -4   6  18       31.21       24.65      7.73 o
  -3   6  18       57.89       58.91     15.23 o
  -2   6  18       82.43       68.72      7.30 o
  -1   6  18       12.78       19.98      6.48 o
   0   6  18        9.48       11.18      5.71 o
   1   6  18       46.72       44.72      6.20 o
   2   6  18        1.15        2.81      5.68 o
   3   6  18       13.57       24.10      6.44 o
   4   6  18        1.87        6.06      7.67 o
   5   6  18       74.40       61.04      8.73 o
   6   6  18       41.07       34.70      8.49 o
   7   6  18       13.95       10.77      8.21 o
  -5   7  18       90.70      108.07     17.63 o
  -4   7  18      150.01      161.05     18.35 o
  -3   7  18        3.71        5.23      9.02 o
  -2   7  18       39.25       43.68      9.82 o
  -1   7  18        0.02        3.51      8.52 o
   0   7  18        0.10        4.64      7.05 o
   1   7  18       16.72       18.92      8.46 o
   2   7  18       10.48       18.63     10.11 o
   3   7  18        6.95        9.23     12.86 o
   4   7  18        2.62        5.59     15.84 o
 -15   0  19       18.51       10.34     10.13 o
 -13   0  19     1127.51     1183.22     21.66 o
 -11   0  19        8.58        5.38      5.16 o
  -9   0  19       96.13       96.61      6.52 o
  -7   0  19       14.61        4.68      2.69 o
  -5   0  19       79.62       72.83      6.52 o
  -3   0  19     1516.13     1466.14     38.19 o
  -1   0  19     1783.44     1615.82     19.01 o
   1   0  19        0.00        1.35      4.29 o
   3   0  19      140.50      161.12      4.65 o
   5   0  19      216.92      241.53     11.89 o
   7   0  19        5.26       10.00      4.65 o
   9   0  19       12.61       11.68      4.87 o
  11   0  19      247.50      212.27     16.08 o
  13   0  19       22.84       21.20      9.33 o
  15   0  19       31.21       25.95     10.54 o
 -16   1  19        4.37       10.33      8.73 o
 -15   1  19      435.32      474.21     31.80 o
 -14   1  19      306.78      314.53     19.24 o
 -13   1  19      161.92      187.74     11.61 o
 -12   1  19       80.94       89.89      8.10 o
 -11   1  19       31.05       33.98      4.35 o
 -10   1  19       34.97       38.56      4.27 o
  -9   1  19      134.97       90.12      4.94 o
  -8   1  19        1.31        1.76      3.31 o
  -7   1  19       50.16       66.55      3.06 o
  -6   1  19      159.51      137.70      3.76 o
  -5   1  19       17.20       18.68      2.33 o
  -4   1  19       13.83       17.54      4.00 o
  -3   1  19     1480.26     1463.68     19.83 o
  -2   1  19      333.97      280.67      5.31 o
  -1   1  19      445.89      484.42      8.94 o
   0   1  19        2.31        5.85      1.04 o
   1   1  19        4.59        3.80      1.35 o
   2   1  19      155.82      147.34      4.23 o
   3   1  19        0.01        1.63      1.75 o
   4   1  19      368.03      366.02      6.45 o
   5   1  19        0.56        1.70      3.27 o
   6   1  19       99.69       92.28      5.29 o
   7   1  19      211.64      217.98      7.79 o
   8   1  19       46.98       47.14      5.55 o
   9   1  19      116.20      103.39      6.63 o
  10   1  19       41.91       37.76      5.95 o
  11   1  19        0.01        1.26      5.44 o
  12   1  19       74.01       84.09      9.23 o
  13   1  19       46.37       43.03      8.33 o
  14   1  19        0.23       -3.15      8.73 o
  15   1  19       10.49        4.15      9.85 o
 -16   2  19       29.83       29.36      9.76 o
 -15   2  19        7.22        7.05      8.40 o
 -14   2  19      200.25      179.53     12.16 o
 -13   2  19       22.83       18.61      8.24 o
 -12   2  19      194.09      211.03     12.51 o
 -11   2  19      219.54      224.82     11.41 o
 -10   2  19       20.50       27.38      6.53 o
  -9   2  19        9.50       10.12      4.23 o
  -8   2  19        7.96       12.65      3.91 o
  -7   2  19        0.62       -2.01      6.03 o
  -6   2  19      321.94      311.09      8.29 o
  -5   2  19      670.33      637.99      8.04 o
  -4   2  19       94.77       84.96      4.65 o
  -3   2  19        2.00        2.91      2.48 o
  -2   2  19      307.87      308.84      5.87 o
  -1   2  19       69.60       66.63      4.77 o
   0   2  19      318.03      323.19      6.99 o
   1   2  19       53.32       47.01      2.88 o
   2   2  19      104.32      100.00      4.28 o
   3   2  19        1.64        1.16      2.03 o
   4   2  19      196.73      193.18      8.93 o
   5   2  19      389.93      376.96      5.62 o
   6   2  19       24.62       25.12      6.04 o
   7   2  19       16.80       21.24      6.09 o
   8   2  19      123.15      116.05      6.80 o
   9   2  19       27.95       32.84      5.46 o
  10   2  19       59.06       62.49      7.74 o
  11   2  19        0.82        3.18      6.00 o
  12   2  19       35.02       36.31      6.38 o
  13   2  19        1.91        2.60      6.16 o
  14   2  19        0.00        7.22     16.15 o
  15   2  19        0.00       -7.48     11.17 o
 -15   3  19        3.56       14.43      9.23 o
 -14   3  19        5.07       -1.05      8.26 o
 -13   3  19       35.23       36.04      9.14 o
 -12   3  19       89.14       66.53     13.48 o
 -11   3  19       57.81       90.87     14.54 o
 -10   3  19       77.55       93.17     12.66 o
  -9   3  19      114.62       98.50     12.45 o
  -8   3  19       30.87       23.37      9.97 o
  -7   3  19       19.04       23.67      3.56 o
  -6   3  19       13.81       13.66      3.34 o
  -5   3  19     2075.04     2039.65     14.88 o
  -4   3  19       50.78       51.58      4.24 o
  -3   3  19        3.99        2.33      2.92 o
  -2   3  19        7.79        5.37      1.69 o
  -1   3  19       22.26       28.58      3.82 o
   0   3  19       87.14       72.22      4.81 o
   1   3  19      363.39      341.27      9.07 o
   2   3  19      301.56      274.50      8.44 o
   3   3  19       11.33        8.00      2.53 o
   4   3  19      138.35      147.20      9.11 o
   5   3  19       10.39       13.67      5.64 o
   6   3  19        1.22        9.63      5.35 o
   7   3  19        4.59       12.04      6.39 o
   8   3  19        0.60        4.95      7.55 o
   9   3  19       34.08       22.25      7.66 o
  10   3  19       18.68       24.11      6.71 o
  11   3  19        1.46        6.57      5.27 o
  12   3  19       81.08       82.11      7.06 o
  13   3  19        0.55       -2.64      7.26 o
  14   3  19       29.98       21.31     12.42 o
 -14   4  19       10.28       29.14     13.82 o
 -13   4  19       81.62       72.98     15.18 o
 -12   4  19       60.78       81.49     21.79 o
 -11   4  19       42.01       55.02      9.20 o
 -10   4  19        2.21        8.19     10.47 o
  -9   4  19       29.78       33.13     10.29 o
  -8   4  19       10.24        7.36     10.25 o
  -7   4  19        9.60       17.33      7.30 o
  -6   4  19        0.01        1.44      7.22 o
  -5   4  19       10.62        9.90      7.06 o
  -4   4  19      153.70      142.32      5.37 o
  -3   4  19      518.88      493.44      7.26 o
  -2   4  19      250.25      229.38      7.64 o
  -1   4  19       67.55       63.93      5.59 o
   0   4  19        5.57        5.42      4.25 o
   1   4  19        4.04       10.28      4.60 o
   2   4  19        0.72        0.22      4.28 o
   3   4  19      285.81      280.38      9.96 o
   4   4  19       14.65       12.10      6.97 o
   5   4  19        9.30       14.18      7.24 o
   6   4  19        3.18        9.57      5.31 o
   7   4  19       19.63       15.83      5.77 o
   8   4  19       50.32       44.78      7.13 o
   9   4  19       36.93       33.69      7.16 o
  10   4  19        1.84        3.75      9.29 o
  11   4  19       17.03       15.89     10.34 o
  12   4  19      149.93      138.08     11.98 o
  13   4  19       26.45       36.87     13.90 o
 -12   5  19        5.15        5.32      9.93 o
 -11   5  19        6.92       10.34      9.41 o
 -10   5  19        3.49        3.91     13.60 o
  -9   5  19        0.02       -2.53     13.17 o
  -8   5  19      242.95      256.00     14.42 o
  -7   5  19       29.47       35.48      8.49 o
  -6   5  19        0.22       -3.57      7.58 o
  -5   5  19       11.67       10.02     11.74 o
  -4   5  19        0.30        0.12      9.38 o
  -3   5  19        7.81        6.26      5.89 o
  -2   5  19       77.66       73.42      8.30 o
  -1   5  19       18.01       12.44      6.86 o
   0   5  19        0.05        1.73      5.63 o
   1   5  19      216.80      191.40      9.12 o
   2   5  19        7.22        7.52      5.62 o
   3   5  19        8.23       10.26      6.13 o
   4   5  19       71.89       68.46      9.45 o
   5   5  19       16.36       19.55      7.29 o
   6   5  19       98.06      101.60      9.35 o
   7   5  19        0.36        1.23      5.41 o
   8   5  19       26.25       22.45      8.22 o
   9   5  19      157.42      171.28     11.48 o
  10   5  19        0.23        5.73     10.28 o
  -8   6  19        2.50      -13.56     13.56 o
  -7   6  19        1.47        2.87     12.44 o
  -6   6  19        8.28       13.14     10.54 o
  -5   6  19       58.18       55.79      8.36 o
  -4   6  19        5.77        3.53      8.37 o
  -3   6  19      343.82      368.29     15.26 o
  -2   6  19       15.33       31.90      8.89 o
  -1   6  19       27.38       32.58      6.99 o
   0   6  19       11.60       11.31      6.58 o
   1   6  19        2.28        1.04      5.74 o
   2   6  19        9.99        6.05      6.04 o
   3   6  19        0.00       -0.85      6.13 o
   4   6  19       51.87       61.64      8.86 o
   5   6  19       14.62       25.90      8.39 o
   6   6  19        7.98       10.80      8.19 o
   7   6  19        5.98        5.39      7.82 o
  -5   7  19        1.98        5.43     12.61 o
  -4   7  19        9.16       -1.57     12.80 o
  -3   7  19        8.22        7.62      8.90 o
  -2   7  19       65.76       59.14      9.76 o
  -1   7  19        7.68        4.38      9.63 o
   0   7  19        4.37       -3.22      9.28 o
   1   7  19        0.59       -7.70     10.17 o
   2   7  19       52.53       51.87     10.87 o
   3   7  19        4.29       10.08     15.31 o
   4   7  19       14.48       13.78     15.42 o
 -16   0  20      108.29       98.26     10.65 o
 -14   0  20     1029.29     1156.42     75.34 o
 -12   0  20       79.94      102.21      7.93 o
 -10   0  20      242.18      246.60      9.59 o
  -8   0  20       83.21       25.35      4.72 o
  -6   0  20       12.27       13.80      2.88 o
  -4   0  20        3.54        1.19      4.75 o
  -2   0  20     1163.36     1101.19     11.63 o
   0   0  20        1.76        4.87      4.87 o
   2   0  20      334.23      335.63     11.00 o
   4   0  20      135.82      143.16      6.02 o
   6   0  20     1363.76     1211.62     17.14 o
   8   0  20       20.75       11.39      4.56 o
  10   0  20        4.16        3.80      5.52 o
  12   0  20        0.02       -0.79      6.48 o
  14   0  20       31.08       48.22     11.73 o
 -16   1  20      108.69      135.16     12.26 o
 -15   1  20       30.11       19.18      7.35 o
 -14   1  20       40.44       54.39      7.42 o
 -13   1  20       12.69        5.67      5.77 o
 -12   1  20       88.20       91.41      5.69 o
 -11   1  20        1.65        3.81      3.98 o
 -10   1  20        5.82        4.68      3.42 o
  -9   1  20       50.97       58.88      4.55 o
  -8   1  20       56.88       59.27      4.35 o
  -7   1  20       91.55       84.55      4.58 o
  -6   1  20      384.54      346.41      6.99 o
  -5   1  20       31.42       27.91      2.61 o
  -4   1  20      175.67      162.10      4.67 o
  -3   1  20      973.23      931.90     17.75 o
  -2   1  20      820.99      765.80     11.18 o
  -1   1  20       52.47       79.94     11.44 o
   0   1  20      191.80      170.77      5.29 o
   1   1  20       73.94       71.52      3.49 o
   2   1  20      269.89      255.86      3.60 o
   3   1  20      114.68      107.42      3.36 o
   4   1  20       46.42       37.13      1.94 o
   5   1  20       48.89       66.27      6.51 o
   6   1  20       34.75       46.88      4.62 o
   7   1  20       75.82       62.87      5.25 o
   8   1  20      187.00      170.03      7.55 o
   9   1  20        0.13       -0.36      4.79 o
  10   1  20       88.89       94.70      7.20 o
  11   1  20        0.15        3.70      5.27 o
  12   1  20       53.69       57.67      8.27 o
  13   1  20       27.34       41.77      8.54 o
  14   1  20        0.01        3.69     10.20 o
  15   1  20       10.31        8.86     10.36 o
 -16   2  20       48.96       51.81     14.34 o
 -15   2  20       95.27       86.10     10.35 o
 -14   2  20      318.91      328.74     15.43 o
 -13   2  20      140.63      136.55     10.89 o
 -12   2  20       40.97       55.44      8.24 o
 -11   2  20      302.87      322.48     13.21 o
 -10   2  20       78.45       98.56      7.19 o
  -9   2  20        1.00        1.83      4.02 o
  -8   2  20       26.39       17.95      6.99 o
  -7   2  20        1.33        3.08      5.29 o
  -6   2  20       27.80       23.61      3.11 o
  -5   2  20     1330.73     1250.06     14.76 o
  -4   2  20      135.36      127.27      5.21 o
  -3   2  20     1087.47     1000.23     21.72 o
  -2   2  20     1754.15     1723.48     12.94 o
  -1   2  20        1.69        1.93      2.18 o
   0   2  20        9.17       14.16      3.42 o
   1   2  20       74.23       61.54      2.72 o
   2   2  20        7.09       10.94      2.31 o
   3   2  20      152.77      129.21      5.02 o
   4   2  20      278.22      290.09     12.74 o
   5   2  20       89.95       78.19      5.88 o
   6   2  20      212.19      220.77     10.89 o
   7   2  20      132.88      133.11      6.91 o
   8   2  20        1.69        7.07      4.59 o
   9   2  20        0.80        5.46      4.71 o
  10   2  20        1.85        2.51      6.14 o
  11   2  20       11.72       15.30      6.95 o
  12   2  20       11.79       15.93      5.98 o
  13   2  20       21.10       26.39      6.85 o
  14   2  20       40.27       29.87     12.11 o
 -15   3  20        5.76       10.25      9.28 o
 -14   3  20        0.08       -0.77      8.62 o
 -13   3  20        0.46       -3.44      8.27 o
 -12   3  20       93.51      111.09     16.39 o
 -11   3  20      209.31      166.49     16.78 o
 -10   3  20       31.38       48.03     12.71 o
  -9   3  20       10.95        5.72      7.26 o
  -8   3  20       41.41       52.16      8.33 o
  -7   3  20       42.50       46.41      4.39 o
  -6   3  20        4.90        5.22      3.20 o
  -5   3  20        3.69        6.88      2.94 o
  -4   3  20       16.52       18.96      3.30 o
  -3   3  20       64.35       64.59      5.42 o
  -2   3  20       10.79        7.74      1.34 o
  -1   3  20        2.11        6.24      3.69 o
   0   3  20      638.52      591.74     10.09 o
   1   3  20      365.33      327.52      9.16 o
   2   3  20       20.15       27.64      4.86 o
   3   3  20        1.41        0.57      2.43 o
   4   3  20      124.36      110.97      8.54 o
   5   3  20       75.39       65.04      7.50 o
   6   3  20       24.66       25.29      5.69 o
   7   3  20       62.97       66.80      7.83 o
   8   3  20        3.50        7.82      8.69 o
   9   3  20        0.27        1.28      6.88 o
  10   3  20       24.46       33.37      6.46 o
  11   3  20        0.09        1.97      5.50 o
  12   3  20       30.55       38.78      6.79 o
  13   3  20      111.90      115.49     13.85 o
 -14   4  20       43.25       38.58     15.06 o
 -13   4  20        3.75        8.20     14.09 o
 -12   4  20       88.72      104.23     15.70 o
 -11   4  20       13.77       14.14     12.83 o
 -10   4  20        1.16        5.40     10.34 o
  -9   4  20       95.82       92.02      9.39 o
  -8   4  20        1.17        1.95      7.72 o
  -7   4  20        1.06        1.34      6.68 o
  -6   4  20       97.37       82.68      9.38 o
  -5   4  20      129.59      117.24      9.90 o
  -4   4  20      465.66      446.68      7.07 o
  -3   4  20      487.68      481.82      9.25 o
  -2   4  20       29.77       34.76      4.29 o
  -1   4  20       17.38       19.56      4.85 o
   0   4  20      659.34      605.81     10.89 o
   1   4  20      361.80      347.28      8.95 o
   2   4  20       29.69       28.13      4.91 o
   3   4  20       16.57       11.72      5.72 o
   4   4  20       11.18       15.08      7.56 o
   5   4  20       59.09       53.02      8.53 o
   6   4  20        1.20        2.86      5.43 o
   7   4  20        9.01        6.94      5.80 o
   8   4  20        0.33        3.61      6.17 o
   9   4  20        4.70        5.79      6.59 o
  10   4  20        0.01        8.62      9.71 o
  11   4  20      212.41      191.97     14.70 o
  12   4  20       30.57       30.37      9.06 o
 -12   5  20        0.43        4.43     14.21 o
 -11   5  20        0.01       -5.73     13.51 o
 -10   5  20        2.10        3.24     13.47 o
  -9   5  20        0.97        0.75      8.58 o
  -8   5  20       21.45       28.19     10.23 o
  -7   5  20      111.32      118.86     10.55 o
  -6   5  20        4.39       16.47      8.38 o
  -5   5  20       52.54       66.56     12.66 o
  -4   5  20       68.18       74.14     13.36 o
  -3   5  20      260.60      262.01     24.65 o
  -2   5  20      596.55      576.37     15.82 o
  -1   5  20      176.49      197.47     10.90 o
   0   5  20       91.68       81.73      7.40 o
   1   5  20        5.12        5.55      5.93 o
   2   5  20       54.09       48.72      6.75 o
   3   5  20        0.87        3.26      6.33 o
   4   5  20        3.51        5.84      8.96 o
   5   5  20        0.02        0.89      8.68 o
   6   5  20        1.72        8.62      6.01 o
   7   5  20        2.00        1.52      5.54 o
   8   5  20       47.66       48.01      9.01 o
   9   5  20       34.33       39.96      8.36 o
  10   5  20       98.29      122.24     19.46 o
  -8   6  20        1.69       -1.12     13.52 o
  -7   6  20       18.54        9.46     13.74 o
  -6   6  20       24.78       21.46     13.75 o
  -5   6  20        4.25        1.80      7.69 o
  -4   6  20       80.96       74.13      9.63 o
  -3   6  20       52.69       57.87      9.51 o
  -2   6  20       17.43       18.21      8.35 o
  -1   6  20       80.00       80.69      7.91 o
   0   6  20       12.52       16.52      6.97 o
   1   6  20        1.16        3.54      5.79 o
   2   6  20        0.66       -0.54      6.17 o
   3   6  20        0.04       -0.77      5.86 o
   4   6  20        1.57        2.07      7.81 o
   5   6  20       34.24       32.22      8.57 o
   6   6  20       20.94       14.17      8.03 o
   7   6  20        0.14       11.34     16.51 o
  -4   7  20       52.60       61.50     15.85 o
  -3   7  20        0.10        1.75      9.70 o
  -2   7  20       12.57       13.33      9.82 o
  -1   7  20        3.65        4.56      8.83 o
   0   7  20        8.86        6.95      9.30 o
   1   7  20       58.86       44.22     10.87 o
   2   7  20        2.09       -8.34     15.57 o
   3   7  20        0.56       10.96     16.20 o
 -15   0  21        1.54       -2.55      7.29 o
 -13   0  21       34.14       33.02      6.85 o
 -11   0  21        2.74        7.49      5.15 o
  -9   0  21      284.00      282.19      9.71 o
  -7   0  21        7.89        8.93      3.85 o
  -5   0  21       80.29       68.66      6.28 o
  -3   0  21      534.92      503.28      8.68 o
  -1   0  21      143.04      146.45     10.03 o
   1   0  21      225.42      223.23     10.53 o
   3   0  21       56.07       43.08      3.41 o
   5   0  21        2.55       14.08      8.79 o
   7   0  21      219.20      172.07      7.71 o
   9   0  21       38.48       29.23      6.87 o
  11   0  21       66.98       43.54      7.03 o
  13   0  21        7.76       16.43      8.86 o
 -16   1  21      104.01      125.20     15.61 o
 -15   1  21       20.98       17.83      6.72 o
 -14   1  21      533.62      555.93     14.75 o
 -13   1  21       61.97       68.82      7.09 o
 -12   1  21      300.72      298.39     10.46 o
 -11   1  21        0.26        2.87      3.95 o
 -10   1  21       22.40       28.24      4.15 o
  -9   1  21       13.27       10.34      3.64 o
  -8   1  21       41.95       26.87      3.77 o
  -7   1  21       88.50       63.27      4.27 o
  -6   1  21      393.37      335.85      5.69 o
  -5   1  21       77.64       58.92      3.05 o
  -4   1  21      173.73      158.72      5.04 o
  -3   1  21       23.32       26.26      2.07 o
  -2   1  21        4.66       19.63      7.60 o
  -1   1  21     2227.66     2137.75     31.40 o
   0   1  21      363.62      363.28      7.33 o
   1   1  21      148.07      145.49      5.51 o
   2   1  21      698.83      668.36     10.74 o
   3   1  21      242.69      223.42      4.22 o
   4   1  21        0.78        0.40      1.10 o
   5   1  21        8.57        1.26      2.62 o
   6   1  21        0.74        0.98      3.53 o
   7   1  21       54.25       46.04      4.91 o
   8   1  21       36.36       37.35      5.01 o
   9   1  21       26.14       31.84      5.65 o
  10   1  21       28.66       27.52      5.49 o
  11   1  21        1.74        1.01      5.40 o
  12   1  21       37.47       30.81      7.36 o
  13   1  21        0.02       -6.80      6.80 o
 -16   2  21       83.97       97.67     16.33 o
 -15   2  21      121.36      119.75     10.03 o
 -14   2  21       20.02       17.36      7.08 o
 -13   2  21       12.38       12.55      6.72 o
 -12   2  21       26.52       24.51      6.39 o
 -11   2  21        1.87        5.93      5.58 o
 -10   2  21      123.37      118.78      7.67 o
  -9   2  21       24.40       32.96      3.92 o
  -8   2  21       11.39       10.61      6.50 o
  -7   2  21       46.00       35.98      6.80 o
  -6   2  21       61.21       58.36      3.58 o
  -5   2  21      489.15      468.97     13.61 o
  -4   2  21       98.08       96.96      4.93 o
  -3   2  21      450.11      426.87      7.08 o
  -2   2  21      196.51      187.21      4.82 o
  -1   2  21       34.77       35.95      2.68 o
   0   2  21      253.11      230.54      7.74 o
   1   2  21       17.20       18.32      2.23 o
   2   2  21      804.06      742.85     12.86 o
   3   2  21        5.92        7.03      2.28 o
   4   2  21       84.28       80.79      4.84 o
   5   2  21        0.20        1.10      4.61 o
   6   2  21        2.02        8.90      4.04 o
   7   2  21      107.79      111.68      6.56 o
   8   2  21       19.28       21.02      5.12 o
   9   2  21      113.26      101.13      7.33 o
  10   2  21        1.17        1.72      5.41 o
  11   2  21      181.78      191.44     11.03 o
  12   2  21       21.05       32.32      6.67 o
  13   2  21        0.98       -2.50      6.47 o
  14   2  21        9.45        5.82     13.61 o
 -15   3  21       12.07        6.95     12.60 o
 -14   3  21       21.97       26.53      9.35 o
 -13   3  21        3.10        3.39      8.39 o
 -12   3  21        7.59        7.70      7.52 o
 -11   3  21      154.94      173.95     11.85 o
 -10   3  21       32.55       43.05      8.10 o
  -9   3  21        1.61        5.10      7.47 o
  -8   3  21       76.24       65.58     12.87 o
  -7   3  21        2.77        5.64      7.26 o
  -6   3  21      186.18      176.15      7.60 o
  -5   3  21        0.01        2.29      2.93 o
  -4   3  21      905.66      893.46     11.26 o
  -3   3  21      443.45      394.07     12.31 o
  -2   3  21        0.90        0.27      3.63 o
  -1   3  21       86.53      101.12      6.26 o
   0   3  21       61.41       53.00      4.74 o
   1   3  21       24.61       28.52      5.13 o
   2   3  21       21.35       14.23      4.60 o
   3   3  21       22.51       20.32      2.93 o
   4   3  21       84.70       77.57      8.11 o
   5   3  21       25.10       24.80      8.12 o
   6   3  21       40.38       42.09      5.74 o
   7   3  21       51.70       47.17      6.41 o
   8   3  21      230.23      224.50     16.51 o
   9   3  21        7.74       12.44      9.54 o
  10   3  21        5.37        9.93      5.79 o
  11   3  21      154.22      161.70      8.53 o
  12   3  21       35.89       31.68      6.24 o
  13   3  21        8.21        7.98     13.25 o
 -14   4  21      204.74      184.56     19.25 o
 -13   4  21       18.64       34.18     12.93 o
 -12   4  21        5.14       10.95     11.39 o
 -11   4  21       47.88       61.28     10.06 o
 -10   4  21       46.84       43.87      9.31 o
  -9   4  21       23.52       16.07      7.59 o
  -8   4  21       79.15       95.12     10.12 o
  -7   4  21       67.22       66.28      8.44 o
  -6   4  21       20.58       25.94      7.73 o
  -5   4  21       33.04       32.11      7.97 o
  -4   4  21       49.65       47.18      4.22 o
  -3   4  21        8.61       10.47      3.80 o
  -2   4  21       41.15       48.26      4.90 o
  -1   4  21      475.01      470.06     11.20 o
   0   4  21       97.32       87.80      6.30 o
   1   4  21      359.63      304.55      8.59 o
   2   4  21       20.35       20.17      5.05 o
   3   4  21       16.61       11.69      5.65 o
   4   4  21       23.15       20.39      7.36 o
   5   4  21      130.96      140.59     11.07 o
   6   4  21       24.66       17.92      6.12 o
   7   4  21       10.81       12.07      5.81 o
   8   4  21        1.83        2.96      6.03 o
   9   4  21        9.59       13.35      5.94 o
  10   4  21        1.91        3.84      9.61 o
  11   4  21       81.55       73.04     11.64 o
  12   4  21       29.39       12.34     13.61 o
 -11   5  21       32.89       32.92     15.58 o
 -10   5  21        1.54        5.06      9.72 o
  -9   5  21       12.25       12.39      9.06 o
  -8   5  21      101.17      108.63     11.40 o
  -7   5  21        2.36        9.96      8.68 o
  -6   5  21        0.92       -4.43      8.75 o
  -5   5  21      122.95      120.78     14.84 o
  -4   5  21        7.89       18.62     11.87 o
  -3   5  21      309.54      336.94     20.47 o
  -2   5  21       18.59       26.90      8.00 o
  -1   5  21      340.41      348.39     13.47 o
   0   5  21        0.02        4.09      5.97 o
   1   5  21      109.05      104.32      7.94 o
   2   5  21        1.44        0.73      5.66 o
   3   5  21        0.27       -0.49      6.48 o
   4   5  21        7.85       11.92      8.88 o
   5   5  21       14.60        6.43      9.24 o
   6   5  21       70.99       71.36      7.03 o
   7   5  21        6.98        8.98      5.94 o
   8   5  21       50.99       50.44      8.72 o
   9   5  21       41.97       39.36      9.55 o
  -7   6  21      129.47      196.75     20.53 o
  -6   6  21       12.44        7.83     13.27 o
  -5   6  21       82.32       85.87     12.97 o
  -4   6  21        8.40        7.64      8.52 o
  -3   6  21      312.56      304.77     15.07 o
  -2   6  21      237.52      228.08     13.34 o
  -1   6  21       16.07       16.98      6.43 o
   0   6  21       28.91       21.94      7.12 o
   1   6  21        2.99        2.66      5.76 o
   2   6  21        5.97        6.21      5.99 o
   3   6  21       51.57       72.88      9.01 o
   4   6  21        1.16       -0.08      7.42 o
   5   6  21      103.79      118.83     10.45 o
   6   6  21        4.06       -0.32     10.31 o
  -3   7  21        0.09        4.05      9.07 o
  -2   7  21      122.48      138.89     12.67 o
  -1   7  21       43.92       34.18     10.31 o
   0   7  21       35.14       39.16     10.16 o
   2   7  21        2.64       -2.48     15.44 o
   3   7  21        3.71       19.79     15.64 o
 -16   0  22        7.13        1.85     11.42 o
 -14   0  22       42.77       53.09      8.75 o
 -12   0  22       21.97       21.69      5.97 o
 -10   0  22       65.38       55.47      6.15 o
  -8   0  22      459.24      389.40      9.15 o
  -6   0  22      178.69      120.19      5.04 o
  -4   0  22        3.60        7.14      5.40 o
  -2   0  22      674.64      667.50      9.71 o
   0   0  22        0.93        1.19      5.59 o
   2   0  22       68.75       55.40      5.52 o
   4   0  22       48.42       41.82      4.23 o
   6   0  22       19.54       19.35      9.28 o
   8   0  22        0.70        0.07      8.90 o
  10   0  22      384.52      407.08     13.77 o
  12   0  22       72.41       86.11      9.14 o
 -16   1  22       64.22       64.67     13.48 o
 -15   1  22       12.24        7.34      6.63 o
 -14   1  22        9.10        5.18      6.34 o
 -13   1  22       10.93        4.09      5.81 o
 -12   1  22        7.11        7.50      5.64 o
 -11   1  22        0.02       -0.90      3.96 o
 -10   1  22       73.16       75.00      5.00 o
  -9   1  22       29.88       29.18      4.18 o
  -8   1  22      125.02      142.10      5.52 o
  -7   1  22        2.13        2.75      3.13 o
  -6   1  22      329.20      311.35      6.83 o
  -5   1  22       28.96       28.27      2.61 o
  -4   1  22       48.02       50.82      3.35 o
  -3   1  22      622.10      554.60      6.61 o
  -2   1  22     3519.76     3276.30     24.56 o
  -1   1  22       10.30       48.71      5.59 o
   0   1  22      417.58      418.48      8.21 o
   1   1  22      426.49      416.30      8.83 o
   2   1  22       28.83       37.97      3.74 o
   3   1  22      635.27      602.38      6.36 o
   4   1  22        0.10        5.92      2.27 o
   5   1  22       22.51       17.99      2.04 o
   6   1  22        6.31        2.11      3.49 o
   7   1  22        2.14        2.97      3.76 o
   8   1  22       37.75       28.36      4.66 o
   9   1  22        1.40       -2.05      4.22 o
  10   1  22      860.74      895.78     16.95 o
  11   1  22      120.10      119.73      8.07 o
  12   1  22        4.04        3.78      6.85 o
  13   1  22        0.64       -3.62     13.30 o
 -15   2  22      159.06      141.07     12.03 o
 -14   2  22       13.94       16.99      7.10 o
 -13   2  22        6.46        5.63      6.31 o
 -12   2  22       22.22       24.97      6.03 o
 -11   2  22       65.84       95.65      7.64 o
 -10   2  22        1.81        3.76      4.91 o
  -9   2  22        0.02       -0.90      4.73 o
  -8   2  22       84.28       62.46      7.69 o
  -7   2  22       35.84       29.49      6.91 o
  -6   2  22        0.10        1.08      2.50 o
  -5   2  22      162.62      146.10      9.01 o
  -4   2  22      926.42      864.14     13.74 o
  -3   2  22      201.87      188.81      7.36 o
  -2   2  22      554.82      539.10      7.38 o
  -1   2  22       50.32       54.17      2.88 o
   0   2  22        8.26        8.48      1.88 o
   1   2  22      202.89      178.91      4.06 o
   2   2  22      338.79      311.23      6.53 o
   3   2  22      146.87      154.27      5.35 o
   4   2  22       16.99       24.78      2.59 o
   5   2  22      110.93       95.28      4.75 o
   6   2  22       31.99       22.77      3.74 o
   7   2  22       45.14       48.51      5.46 o
   8   2  22       34.65       41.70      5.62 o
   9   2  22        0.33        2.56      5.00 o
  10   2  22       18.67       19.09      5.43 o
  11   2  22      121.59      126.18      9.71 o
  12   2  22        3.80        8.65      8.11 o
  13   2  22       20.39       12.97     13.15 o
  14   2  22        0.42      -10.35     12.70 o
 -14   3  22        3.25        3.01      7.20 o
 -13   3  22       16.12       10.56      6.45 o
 -12   3  22       40.89       40.83      7.25 o
 -11   3  22        1.17        5.92      8.19 o
 -10   3  22        0.05        3.90      7.08 o
  -9   3  22       29.58       34.29      8.00 o
  -8   3  22      112.25       98.73      9.81 o
  -7   3  22       55.85       45.61      8.01 o
  -6   3  22        3.23        2.30      3.59 o
  -5   3  22      179.37      174.27      5.50 o
  -4   3  22      309.08      307.93      7.33 o
  -3   3  22       28.77       26.15      4.08 o
  -2   3  22        5.05        3.42      3.73 o
  -1   3  22        8.86        5.12      4.33 o
   0   3  22      624.60      577.31     10.41 o
   1   3  22       61.27       59.29      5.78 o
   2   3  22      348.95      312.94      7.07 o
   3   3  22       31.18       24.21      6.33 o
   4   3  22        4.56        6.68      6.42 o
   5   3  22       11.24       12.37      6.71 o
   6   3  22       11.49       10.56      5.41 o
   7   3  22        1.44        5.78      6.04 o
   8   3  22      359.88      334.26     19.80 o
   9   3  22       16.56       17.80      6.41 o
  10   3  22       95.56       95.61      8.21 o
  11   3  22       28.84       34.13      7.83 o
  12   3  22        2.80        2.70      7.39 o
  13   3  22       32.59       30.02     14.99 o
 -12   4  22        2.79        6.49      9.60 o
 -11   4  22       73.94       70.98     10.52 o
 -10   4  22       79.79       94.60     11.46 o
  -9   4  22       70.40       69.54      9.77 o
  -8   4  22        0.35        1.66      8.53 o
  -7   4  22       27.14       36.25      7.58 o
  -6   4  22       31.60       34.22      7.55 o
  -5   4  22      145.91      159.95     11.03 o
  -4   4  22      385.45      348.55     13.94 o
  -3   4  22       22.31       30.30      4.04 o
  -2   4  22      140.77      145.83      8.01 o
  -1   4  22       68.64       54.67      5.81 o
   0   4  22      555.42      562.79     10.92 o
   1   4  22       54.64       55.32      5.54 o
   2   4  22       41.38       37.99      5.24 o
   3   4  22        2.31        6.97      5.71 o
   4   4  22        4.88        4.73      7.09 o
   5   4  22       16.26       18.18      7.81 o
   6   4  22       56.35       56.06      6.72 o
   7   4  22      113.60      111.62      8.57 o
   8   4  22       42.93       45.51      7.52 o
   9   4  22       50.99       51.01      6.90 o
  10   4  22        5.95        9.71      8.25 o
  11   4  22       27.79       27.75     14.63 o
 -10   5  22        1.86       14.53     10.46 o
  -9   5  22        3.87        4.19      9.71 o
  -8   5  22       27.82       39.45     18.09 o
  -7   5  22        0.05        5.17      9.14 o
  -6   5  22        3.45        6.55      9.05 o
  -5   5  22       65.17       93.11     15.53 o
  -4   5  22      127.02      114.51     14.22 o
  -3   5  22      131.14      129.99     14.45 o
  -2   5  22       22.69       16.73      7.11 o
  -1   5  22       82.69       90.63     10.65 o
   0   5  22      253.74      264.99     13.08 o
   1   5  22      126.59      143.34      8.96 o
   2   5  22        9.57       11.60      6.40 o
   3   5  22       12.52       10.37      8.03 o
   4   5  22        2.49        0.70      8.73 o
   5   5  22       19.43       23.21      9.67 o
   6   5  22       13.19       14.88      5.94 o
   7   5  22        3.25        6.06      6.15 o
   8   5  22       21.77       37.19      9.47 o
   9   5  22       23.77       10.78     14.12 o
  -7   6  22       59.86       82.73     15.15 o
  -6   6  22        2.65        5.26     13.41 o
  -5   6  22       24.04       20.11      8.16 o
  -4   6  22       76.98       70.43     10.51 o
  -3   6  22       18.96       36.21     13.11 o
  -2   6  22        3.86        2.21     10.85 o
  -1   6  22       46.91       44.32      9.88 o
   0   6  22       18.47       26.88      7.47 o
   1   6  22       20.44       24.49      6.39 o
   2   6  22        2.43        4.78      6.06 o
   3   6  22        0.02        4.29      7.37 o
   4   6  22       32.33       30.35      8.55 o
   5   6  22        6.57       16.58      8.88 o
   6   6  22       25.24       39.69     16.03 o
  -3   7  22       24.17       29.56     15.00 o
  -2   7  22      190.06      185.98     13.82 o
  -1   7  22       25.03       33.96     10.56 o
   0   7  22        5.14       -2.52     13.10 o
   2   7  22        2.23        0.26     16.31 o
 -15   0  23        6.40       20.43      9.64 o
 -13   0  23      201.50      200.82      9.55 o
 -11   0  23      104.35      121.23      7.16 o
  -9   0  23        0.60        1.57      3.83 o
  -7   0  23        8.42        3.45      3.29 o
  -5   0  23       81.58       76.03      7.20 o
  -3   0  23     2642.64     2485.29     26.86 o
  -1   0  23     8154.48     7642.36     62.55 o
   1   0  23       48.36       52.83      7.40 o
   3   0  23        0.38        0.12      2.47 o
   5   0  23       28.99        9.70      3.94 o
   7   0  23       34.12       38.30     11.49 o
   9   0  23        0.44        3.27      9.45 o
  11   0  23      439.86      459.64     25.30 o
  13   0  23        3.17        7.45     12.20 o
 -15   1  23       47.01       48.17      8.66 o
 -14   1  23       33.83       42.77      6.93 o
 -13   1  23       89.53       96.86      7.77 o
 -12   1  23      248.72      235.09      9.85 o
 -11   1  23        2.04        2.08      3.99 o
 -10   1  23        5.91        9.11      3.88 o
  -9   1  23       22.80       17.35      4.01 o
  -8   1  23        0.24        3.17      3.43 o
  -7   1  23        6.31        1.45      3.27 o
  -6   1  23        0.33        2.15      2.91 o
  -5   1  23        8.95        8.73      2.68 o
  -4   1  23      223.21      209.58      4.42 o
  -3   1  23        2.47        2.01      0.96 o
  -2   1  23       57.44       65.79      6.69 o
  -1   1  23      552.80      536.03     10.67 o
   0   1  23      697.55      678.11     11.47 o
   1   1  23      410.44      420.02      9.13 o
   2   1  23      179.76      159.66      6.13 o
   3   1  23       23.03       18.06      3.60 o
   4   1  23      147.73      118.07      3.90 o
   5   1  23       57.91       53.86      3.56 o
   6   1  23       75.14       95.10      4.64 o
   7   1  23       59.53       68.55      5.32 o
   8   1  23       33.36       34.68      5.00 o
   9   1  23       85.53       92.55      6.59 o
  10   1  23       73.21       74.44      7.18 o
  11   1  23        2.09        0.71      7.88 o
  12   1  23       88.40       97.87     11.42 o
  13   1  23        6.33        8.83     12.20 o
 -15   2  23        2.79       -3.14     13.74 o
 -14   2  23       52.55       47.07      7.59 o
 -13   2  23       92.54      101.18      8.56 o
 -12   2  23       59.58       70.36      7.34 o
 -11   2  23      147.26      154.94      8.55 o
 -10   2  23       87.71       90.31      7.25 o
  -9   2  23        2.24        3.06      4.84 o
  -8   2  23        5.16        1.71      4.61 o
  -7   2  23       21.57       13.99      5.85 o
  -6   2  23      158.86      149.92      9.70 o
  -5   2  23       30.61       26.32      5.92 o
  -4   2  23       21.79       30.92      4.95 o
  -3   2  23       84.07       84.63      6.08 o
  -2   2  23      191.60      156.27      6.91 o
  -1   2  23        4.72        4.88      4.07 o
   0   2  23      407.79      382.03      9.08 o
   1   2  23      163.14      152.52      4.92 o
   2   2  23      520.14      474.73      9.03 o
   3   2  23      258.73      257.21     11.33 o
   4   2  23        0.52        1.48      3.16 o
   5   2  23       96.15       78.21      5.45 o
   6   2  23       16.94       20.33      3.79 o
   7   2  23        8.96       10.26      3.84 o
   8   2  23        0.01        3.62      4.71 o
   9   2  23        0.23       -1.06      4.88 o
  10   2  23       77.92       85.33     19.18 o
  11   2  23      234.63      190.57     17.68 o
  12   2  23       16.65       17.49     12.45 o
  13   2  23        3.88       -2.04     11.54 o
 -14   3  23        0.00        1.98     10.55 o
 -13   3  23        0.45       -0.31      6.77 o
 -12   3  23       17.90       16.60      7.04 o
 -11   3  23       31.69       40.99      8.63 o
 -10   3  23       33.18       34.88      8.51 o
  -9   3  23      281.09      302.85     14.26 o
  -8   3  23       13.65       16.78      7.52 o
  -7   3  23        0.71        2.44      7.42 o
  -6   3  23       18.91       12.31      3.96 o
  -5   3  23        1.54        1.64      4.12 o
  -4   3  23        2.43        2.80      3.41 o
  -3   3  23      754.40      738.29     11.28 o
  -2   3  23      121.81      113.47      5.85 o
  -1   3  23      373.64      373.35     10.48 o
   0   3  23       39.55       52.08      5.79 o
   1   3  23        9.96       12.77      4.98 o
   2   3  23       39.74       40.81      4.28 o
   3   3  23       19.45       28.00      6.96 o
   4   3  23       28.29       25.73      6.93 o
   5   3  23        6.02        6.62      6.28 o
   6   3  23        6.74        8.98      5.71 o
   7   3  23      179.39      201.59      9.68 o
   8   3  23        0.58        5.41      4.72 o
   9   3  23      182.73      155.22     16.41 o
  10   3  23      139.24      140.32     12.31 o
  11   3  23       60.21       54.84      8.57 o
  12   3  23       50.40       45.21      9.53 o
  13   3  23       83.73      101.71     16.98 o
 -12   4  23       52.25       46.90     15.94 o
 -11   4  23        0.26        0.75      8.77 o
 -10   4  23       99.25      106.31     12.11 o
  -9   4  23        9.19        2.61      9.30 o
  -8   4  23        2.27        5.22      7.67 o
  -7   4  23        0.19       -0.94      7.44 o
  -6   4  23        3.95        4.23      7.20 o
  -5   4  23      303.35      302.91     13.48 o
  -4   4  23      104.97      114.88     11.28 o
  -3   4  23      412.51      381.96     15.56 o
  -2   4  23        0.04        3.97      4.09 o
  -1   4  23       21.72       34.50      5.63 o
   0   4  23      141.87      134.46      7.86 o
   1   4  23       86.87       82.67      6.14 o
   2   4  23       36.29       36.65      5.27 o
   3   4  23       42.40       34.12      6.40 o
   4   4  23       15.32       19.45      6.48 o
   5   4  23       15.39       11.47      8.42 o
   6   4  23       10.21       10.72      6.35 o
   7   4  23        8.22       17.46      6.55 o
   8   4  23      272.96      279.68     11.95 o
   9   4  23       40.57       37.49      7.75 o
  10   4  23        5.20        5.58      8.35 o
  11   4  23       22.90       15.36      9.97 o
 -10   5  23       84.26       82.09     17.41 o
  -9   5  23        0.03        4.21      9.39 o
  -8   5  23       35.52       45.51     10.77 o
  -7   5  23      132.07      143.39     11.93 o
  -6   5  23        1.01        6.56      8.39 o
  -5   5  23       29.16       27.38     12.10 o
  -4   5  23      173.70      174.97     17.69 o
  -3   5  23        8.72       27.01     12.98 o
  -2   5  23        0.08       -4.27      7.21 o
  -1   5  23      356.37      285.15     15.49 o
   0   5  23        9.27        4.56      7.71 o
   1   5  23        3.55        3.00      6.17 o
   2   5  23        4.10        7.09      6.35 o
   3   5  23        1.58        2.77      8.28 o
   4   5  23       30.80       29.73      9.27 o
   5   5  23       57.23       60.15      9.92 o
   6   5  23       95.97       86.15      8.71 o
   7   5  23        0.00        0.50      6.19 o
   8   5  23      101.73      102.79     10.29 o
   9   5  23       84.17       89.98     16.54 o
  -6   6  23        4.65        4.45     14.18 o
  -5   6  23       81.63       86.47     20.99 o
  -4   6  23        0.00        1.08     12.36 o
  -3   6  23       27.10       41.44     15.06 o
  -2   6  23        0.81       11.48     13.70 o
  -1   6  23       28.89       34.95     12.84 o
   0   6  23      113.72      131.12     12.62 o
   1   6  23       93.80       97.80      9.48 o
   2   6  23        8.43        8.91      6.56 o
   3   6  23        1.08       -7.49      7.49 o
   4   6  23       16.90       25.61      9.96 o
   5   6  23       82.65       87.61     12.24 o
  -1   7  23       67.96       65.33     13.95 o
 -14   0  24      159.38      177.23     19.88 o
 -12   0  24       61.31       88.08      6.85 o
 -10   0  24        0.48       -0.75      4.34 o
  -8   0  24        3.06        7.72      3.67 o
  -6   0  24      270.89      229.36     11.53 o
  -4   0  24       38.84       29.77      6.10 o
  -2   0  24      105.72       99.16     10.04 o
   0   0  24      135.69      133.55     10.08 o
   2   0  24      227.18      201.88     13.57 o
   4   0  24      443.04      352.57      8.50 o
   6   0  24       18.48       24.37      4.99 o
   8   0  24      171.82      161.72     16.44 o
  10   0  24      152.79      151.00     16.95 o
  12   0  24       27.90       24.73     12.21 o
 -14   1  24       96.86       98.51     11.08 o
 -13   1  24       10.75       10.86      5.92 o
 -12   1  24       93.78       89.31      7.47 o
 -11   1  24        5.90       13.90      4.38 o
 -10   1  24       30.65       26.94      4.37 o
  -9   1  24       12.61       14.89      3.75 o
  -8   1  24        2.12        2.52      3.50 o
  -7   1  24        2.58        1.85      3.22 o
  -6   1  24      318.11      295.81      6.72 o
  -5   1  24      276.01      270.95      6.63 o
  -4   1  24        0.16        2.14      2.29 o
  -3   1  24      311.77      305.54      9.06 o
  -2   1  24      309.61      309.92      8.90 o
  -1   1  24     1301.51     1259.71     16.04 o
   0   1  24        4.65       20.99      4.47 o
   1   1  24      187.04      187.33      7.22 o
   2   1  24       74.41       69.09      3.91 o
   3   1  24       33.39       34.06      3.82 o
   4   1  24       91.02       76.99      5.39 o
   5   1  24       12.83       11.52      2.76 o
   6   1  24      117.93      124.20      5.01 o
   7   1  24      131.58      141.25      6.59 o
   8   1  24      173.00      171.99     11.31 o
   9   1  24        0.01       -1.90      8.24 o
  10   1  24       45.33       54.62      9.78 o
  11   1  24        6.07        5.01      8.25 o
  12   1  24      139.81      167.32     13.40 o
  13   1  24        1.01        7.22     14.02 o
 -14   2  24        0.02        4.09      9.33 o
 -13   2  24       59.38       50.24      7.57 o
 -12   2  24       69.00       68.05      7.29 o
 -11   2  24       51.89       55.33      6.87 o
 -10   2  24        1.37        2.63      5.24 o
  -9   2  24        4.86        8.40      4.85 o
  -8   2  24       51.88       55.97      5.66 o
  -7   2  24       12.43       10.92      6.64 o
  -6   2  24       35.61       34.71      7.30 o
  -5   2  24      257.03      266.43     11.83 o
  -4   2  24       41.64       39.42      5.12 o
  -3   2  24       41.85       44.81      5.25 o
  -2   2  24       13.57       16.08      5.13 o
  -1   2  24       37.90       42.02      4.51 o
   0   2  24      268.43      244.78      7.04 o
   1   2  24      442.83      410.20      7.94 o
   2   2  24       42.46       35.36      3.99 o
   3   2  24      193.69      165.46      4.30 o
   4   2  24      189.34      166.15      6.77 o
   5   2  24       14.43       10.12      3.25 o
   6   2  24        2.58        3.32      5.15 o
   7   2  24      159.07      169.25      8.48 o
   8   2  24       62.07       57.88      9.28 o
   9   2  24      150.52      158.73     11.58 o
  10   2  24      122.50      146.90     11.95 o
  11   2  24      124.79      131.45     16.48 o
  12   2  24       16.71       11.75     12.16 o
  13   2  24       99.48      101.81     18.12 o
 -13   3  24       52.32       67.27     10.48 o
 -12   3  24       14.40       20.51      6.70 o
 -11   3  24       40.77       45.60      7.30 o
 -10   3  24        8.11       10.05      7.51 o
  -9   3  24        1.47        5.50      7.02 o
  -8   3  24        9.49        6.87      7.51 o
  -7   3  24        0.19        3.24      7.89 o
  -6   3  24        8.09        4.86      4.24 o
  -5   3  24        4.13        2.50      4.30 o
  -4   3  24      235.06      231.20      6.84 o
  -3   3  24       50.42       58.85      4.78 o
  -2   3  24      278.83      266.59      9.21 o
  -1   3  24       19.55       19.67      5.30 o
   0   3  24       98.97      112.61      7.06 o
   1   3  24       12.27       12.30      3.48 o
   2   3  24      467.94      417.11     10.41 o
   3   3  24      190.65      166.62      9.71 o
   4   3  24       30.72       36.45      7.05 o
   5   3  24       51.56       52.18      6.37 o
   6   3  24        2.27       12.36      5.41 o
   7   3  24       62.36       78.70      7.67 o
   8   3  24        0.66        1.58      6.06 o
   9   3  24       52.08       51.73      9.15 o
  10   3  24       70.36       78.16     10.64 o
  11   3  24       29.15       31.52      9.98 o
  12   3  24        4.58        8.50      9.50 o
 -11   4  24      140.83      127.93     12.87 o
 -10   4  24       41.87       42.99     10.13 o
  -9   4  24       27.14       34.13      9.69 o
  -8   4  24       12.76        6.39      7.54 o
  -7   4  24       56.77       51.86      9.83 o
  -6   4  24       25.99       33.56      8.51 o
  -5   4  24       28.14       38.87      8.15 o
  -4   4  24        2.55        8.92      8.33 o
  -3   4  24       31.42       32.89      4.57 o
  -2   4  24        2.01        5.61      4.34 o
  -1   4  24      424.42      421.50     11.21 o
   0   4  24      117.09      115.90      7.64 o
   1   4  24       20.34       18.21      5.01 o
   2   4  24       42.30       26.44      5.44 o
   3   4  24        0.42        4.34      5.90 o
   4   4  24        0.71       -1.32      6.27 o
   5   4  24       11.32       18.78      8.06 o
   6   4  24        9.48       10.78      6.20 o
   7   4  24        2.63        4.40      6.48 o
   8   4  24       28.07       35.82      7.50 o
   9   4  24        2.12        0.02      6.92 o
  10   4  24       14.01       10.59     10.09 o
  11   4  24        3.54       13.14     15.75 o
  -9   5  24       13.45       16.80      9.88 o
  -8   5  24       20.92       26.11     10.32 o
  -7   5  24        4.93        6.23      9.01 o
  -6   5  24       23.35       14.37     10.00 o
  -5   5  24       14.71        7.37     10.09 o
  -4   5  24       91.84       95.21     15.71 o
  -3   5  24       31.14       39.46     11.93 o
  -2   5  24        0.12        2.05     11.24 o
  -1   5  24      410.26      452.21     16.02 o
   0   5  24        0.00        4.85      7.65 o
   1   5  24      126.17      121.74      8.59 o
   2   5  24        0.05       -0.57      6.72 o
   3   5  24        0.00       -3.22      7.88 o
   4   5  24       30.97       29.06      8.70 o
   5   5  24        3.96        3.88      9.02 o
   6   5  24        5.77        7.95      6.96 o
   7   5  24       46.28       62.34      7.52 o
   8   5  24      124.91      159.25     18.15 o
  -5   6  24      107.23      123.06     16.39 o
  -4   6  24       44.87       78.14     17.20 o
  -3   6  24        3.31        5.63     11.16 o
  -2   6  24       26.29       32.12     13.25 o
  -1   6  24        2.62        4.03     13.39 o
   0   6  24      119.64      150.94     16.74 o
   1   6  24       41.91       39.16      9.87 o
   2   6  24       11.04       15.73      6.64 o
   3   6  24       49.32       62.77      9.28 o
   4   6  24        5.42        8.18     10.16 o
   5   6  24       10.83       27.31     17.06 o
 -13   0  25      510.14      607.20     48.56 o
 -11   0  25        6.93       12.64      7.31 o
  -9   0  25       92.43       87.89      6.37 o
  -7   0  25       17.70       16.00      6.05 o
  -5   0  25      538.25      522.30     16.13 o
  -3   0  25       37.94       41.60      7.75 o
  -1   0  25       12.51       37.65      8.21 o
   1   0  25        0.03        4.50      5.96 o
   3   0  25      220.35      193.91     14.83 o
   5   0  25       25.43       31.40      4.50 o
   7   0  25       38.75       17.85     11.43 o
   9   0  25      170.17      173.68     16.52 o
  11   0  25       93.20       85.64     15.37 o
 -14   1  25       23.65       18.92     11.27 o
 -13   1  25       18.97        8.55      8.88 o
 -12   1  25       41.77       50.74      9.32 o
 -11   1  25       12.04       10.85      4.58 o
 -10   1  25       38.76       42.46      4.76 o
  -9   1  25       40.85       41.56      4.32 o
  -8   1  25        6.49        4.16      3.39 o
  -7   1  25       17.66       14.07      3.30 o
  -6   1  25       45.49       48.26      3.80 o
  -5   1  25        0.34        3.26      3.46 o
  -4   1  25        7.11        9.85      5.09 o
  -3   1  25     1297.53     1231.22     27.33 o
  -2   1  25      214.71      198.88      7.87 o
  -1   1  25      114.36      139.65      5.92 o
   0   1  25      518.58      501.43     10.58 o
   1   1  25        8.40        9.78      4.06 o
   2   1  25       51.94       54.72      4.75 o
   3   1  25      179.36      138.95      5.12 o
   4   1  25        0.28        3.38      4.05 o
   5   1  25       75.77       60.24      5.52 o
   6   1  25        0.00        1.41      4.36 o
   7   1  25       18.33       17.19      5.24 o
   8   1  25       44.79       48.19     14.42 o
   9   1  25       75.43       73.55      9.50 o
  10   1  25      281.87      280.12     15.64 o
  11   1  25      182.08      193.81     17.54 o
  12   1  25       63.15       71.90     17.09 o
  13   1  25       80.74       89.72     18.86 o
 -14   2  25       11.55       19.46     12.43 o
 -13   2  25        1.50        6.27      8.83 o
 -12   2  25       17.23        9.42      7.95 o
 -11   2  25      144.96      168.21     12.40 o
 -10   2  25        4.73        7.77      5.04 o
  -9   2  25       75.91       77.22      6.25 o
  -8   2  25       55.69       60.21      5.71 o
  -7   2  25       72.02       66.95      5.59 o
  -6   2  25        4.96        9.48      6.06 o
  -5   2  25       91.26       97.32      9.23 o
  -4   2  25      215.39      202.18      8.26 o
  -3   2  25      254.62      236.57      8.79 o
  -2   2  25      311.85      305.02     10.96 o
  -1   2  25       49.99       43.65      4.54 o
   0   2  25        8.65       10.91      3.76 o
   1   2  25        8.59       11.07      3.91 o
   2   2  25       60.69       60.97      4.44 o
   3   2  25      168.85      153.15      6.75 o
   4   2  25       97.58       93.53      7.54 o
   5   2  25        9.00        7.82      4.59 o
   6   2  25       28.02       30.46      5.50 o
   7   2  25       26.74       22.73      5.57 o
   8   2  25       44.73       42.11      6.54 o
   9   2  25      368.67      371.19     16.23 o
  10   2  25        5.09        6.00     11.32 o
  11   2  25      334.74      340.93     23.20 o
  12   2  25       41.50       57.73     12.75 o
  13   2  25        8.77        3.54     13.40 o
 -12   3  25       67.92       70.12     10.60 o
 -11   3  25       28.55       32.61      8.71 o
 -10   3  25        1.33        0.33      8.62 o
  -9   3  25       49.83       48.56      9.18 o
  -8   3  25       60.60       64.93     10.43 o
  -7   3  25       16.56       16.97      7.72 o
  -6   3  25        4.59        3.20      4.06 o
  -5   3  25       38.15       35.86      5.08 o
  -4   3  25        0.83        1.44      3.63 o
  -3   3  25       12.98       17.08      4.05 o
  -2   3  25        6.21        5.62      5.02 o
  -1   3  25      141.36      144.18      7.89 o
   0   3  25      193.89      189.96      8.62 o
   1   3  25       44.87       48.93      4.39 o
   2   3  25       77.38       89.64      7.92 o
   3   3  25       42.25       43.23      7.34 o
   4   3  25       30.67       29.32      7.21 o
   5   3  25       67.61       54.61      6.71 o
   6   3  25       27.60       28.82      6.50 o
   7   3  25        1.10       -1.22      5.27 o
   8   3  25      113.77      113.74      8.72 o
   9   3  25        4.19       -0.61      7.71 o
  10   3  25        0.99       -3.34      7.90 o
  11   3  25       25.86       22.83     13.13 o
  12   3  25        1.69       13.91     14.34 o
 -11   4  25       47.83       63.75     21.39 o
 -10   4  25       34.13       43.00      9.71 o
  -9   4  25        0.76        1.18      7.80 o
  -8   4  25        0.02       -0.14      8.98 o
  -7   4  25       11.10       13.92      8.86 o
  -6   4  25        1.02        3.19      8.65 o
  -5   4  25        1.99        3.29      8.24 o
  -4   4  25        4.03        2.57      7.71 o
  -3   4  25       14.53       10.52      4.82 o
  -2   4  25       14.41       14.25      4.53 o
  -1   4  25        2.56        7.26      5.20 o
   0   4  25       34.12       34.64      5.91 o
   1   4  25       26.37       25.70      5.02 o
   2   4  25       73.72       72.92      7.10 o
   3   4  25      120.90      100.52      8.11 o
   4   4  25      180.63      182.21      9.80 o
   5   4  25        8.36        7.59      6.45 o
   6   4  25      109.94      114.77      8.92 o
   7   4  25        0.30       -0.29      6.86 o
   8   4  25        4.17       14.25      6.72 o
   9   4  25       10.15       11.31      7.44 o
  10   4  25        9.58        8.68     13.80 o
  -8   5  25       40.73       27.56     10.94 o
  -7   5  25        0.01       -1.76      9.18 o
  -6   5  25       75.62       99.71     12.00 o
  -5   5  25       90.29       90.10     16.38 o
  -4   5  25       21.17       26.33     12.09 o
  -3   5  25        8.79       20.59     12.03 o
  -2   5  25      107.20      123.92     16.61 o
  -1   5  25       57.83       63.51      9.09 o
   0   5  25       39.74       46.79      9.27 o
   1   5  25      298.76      309.04     26.56 o
   2   5  25       52.51       57.84      7.68 o
   3   5  25        5.97        2.19      9.20 o
   4   5  25        0.78        7.82      9.34 o
   5   5  25       16.28       23.23     10.34 o
   6   5  25       97.18      102.76      9.05 o
   7   5  25       10.22        5.71      7.39 o
   8   5  25       32.18       31.91     15.45 o
  -4   6  25       25.66       11.73     12.20 o
  -3   6  25       24.64       36.20     15.78 o
  -2   6  25        8.25       16.02     13.52 o
  -1   6  25      177.66      209.62     20.33 o
   0   6  25      324.30      331.79     22.10 o
   1   6  25       67.99       76.85     10.94 o
   2   6  25       51.76       56.85      7.46 o
   3   6  25       24.98       16.62      9.65 o
   4   6  25        5.07       10.75     14.57 o
 -12   0  26      148.48      135.05     11.24 o
 -10   0  26       12.11       16.33      6.93 o
  -8   0  26       15.49       13.60      5.98 o
  -6   0  26      228.13      219.27     10.69 o
  -4   0  26      575.81      573.90     14.98 o
  -2   0  26      104.83      115.21     11.03 o
   0   0  26       15.75       12.00      7.01 o
   2   0  26      700.18      698.75     32.95 o
   4   0  26       75.23       43.71      9.12 o
   6   0  26       83.67      113.64     14.40 o
   8   0  26        6.70        0.20      9.48 o
  10   0  26      704.40      846.32     34.35 o
  12   0  26      569.10      627.29     32.63 o
 -14   1  26       67.18       56.63     13.75 o
 -13   1  26        0.10        0.51      8.61 o
 -12   1  26       69.12       63.52      9.66 o
 -11   1  26        6.43       10.60      8.09 o
 -10   1  26       20.48       39.55      6.22 o
  -9   1  26        9.92        8.27      5.01 o
  -8   1  26       16.56       21.27      5.58 o
  -7   1  26      103.09      110.41      7.05 o
  -6   1  26       46.28       43.51      7.63 o
  -5   1  26       68.63       62.15      6.05 o
  -4   1  26       50.86       54.22      5.88 o
  -3   1  26       24.79       28.68      5.30 o
  -2   1  26      290.43      278.50      8.96 o
  -1   1  26      248.37      238.39      8.19 o
   0   1  26      161.74      152.46      6.90 o
   1   1  26       10.79       13.71      4.32 o
   2   1  26       11.74       10.81      3.76 o
   3   1  26        1.66        4.81      2.97 o
   4   1  26       67.86       53.08      5.13 o
   5   1  26       16.03       12.85      4.57 o
   6   1  26       56.41       58.38      5.87 o
   7   1  26        1.17        4.94      4.96 o
   8   1  26       24.95       32.81      9.03 o
   9   1  26       14.06       27.04      9.30 o
  10   1  26       23.76       21.30      8.96 o
  11   1  26        9.84       19.75      9.36 o
  12   1  26        2.62        5.74      9.61 o
 -14   2  26       15.48       13.41     12.98 o
 -13   2  26       12.25       15.97      8.53 o
 -12   2  26       59.57       49.81      9.20 o
 -11   2  26        4.62        6.60      8.38 o
 -10   2  26        1.09       -1.33      8.16 o
  -9   2  26      114.04      130.97     10.55 o
  -8   2  26       79.84       84.84      9.44 o
  -7   2  26       31.87       30.13      7.43 o
  -6   2  26       11.84       11.12      6.62 o
  -5   2  26       10.74        8.62      6.40 o
  -4   2  26        2.23        5.78      4.77 o
  -3   2  26        0.00        2.42      4.97 o
  -2   2  26      152.00      144.86      6.38 o
  -1   2  26       17.37       15.58      4.18 o
   0   2  26       99.61       86.00      5.10 o
   1   2  26        9.37        9.02      3.95 o
   2   2  26       27.59       31.26      4.00 o
   3   2  26       44.36       43.03      8.77 o
   4   2  26       59.97       45.90      5.81 o
   5   2  26       19.25       20.18      5.44 o
   6   2  26       71.89       66.92      6.49 o
   7   2  26       12.06       14.93      6.00 o
   8   2  26       69.09       79.81      7.57 o
   9   2  26        0.62        6.70      6.30 o
  10   2  26       38.63       41.08      9.83 o
  11   2  26        2.84       21.65     13.52 o
  12   2  26       26.45       21.67     13.97 o
 -12   3  26       22.23       17.34      8.80 o
 -11   3  26        0.01       -1.63      9.42 o
 -10   3  26      386.85      432.66     17.37 o
  -9   3  26        2.08        4.22      7.74 o
  -8   3  26        2.44        4.59      8.28 o
  -7   3  26       71.30       71.32      9.77 o
  -6   3  26       13.78       18.61      7.82 o
  -5   3  26       19.77       27.43      5.36 o
  -4   3  26        1.22        3.70      4.81 o
  -3   3  26      233.31      235.42      7.51 o
  -2   3  26        3.64        8.78      5.15 o
  -1   3  26        7.97       10.87      5.26 o
   0   3  26        8.04       10.96      4.13 o
   1   3  26       45.09       43.02      5.00 o
   2   3  26       26.27       24.89      6.57 o
   3   3  26       52.48       59.13      7.76 o
   4   3  26      210.41      182.10     10.86 o
   5   3  26        5.52        4.53      5.70 o
   6   3  26       10.02        6.09      6.15 o
   7   3  26        3.44       -1.09      6.24 o
   8   3  26        0.64        0.80      6.27 o
   9   3  26        0.18       -2.52      8.10 o
  10   3  26        6.06       20.14      8.06 o
  11   3  26       10.63       15.46      9.92 o
 -10   4  26      132.97      149.80     13.55 o
  -9   4  26       30.98       35.23      9.78 o
  -8   4  26       29.96       27.39     10.22 o
  -7   4  26        4.72       -0.93      7.37 o
  -6   4  26        6.78        1.84      8.00 o
  -5   4  26       35.06       49.44      9.55 o
  -4   4  26        0.60        9.10      8.06 o
  -3   4  26        0.62        4.43      5.23 o
  -2   4  26       14.05       21.20      4.68 o
  -1   4  26        1.64        3.72      5.38 o
   0   4  26      186.30      171.90      9.08 o
   1   4  26       10.43        5.40      6.01 o
   2   4  26      310.09      319.81     12.58 o
   3   4  26        3.77        3.75      5.95 o
   4   4  26        1.42       -1.90      6.26 o
   5   4  26       74.61       81.90      8.44 o
   6   4  26      106.94      102.59      8.64 o
   7   4  26       30.16       26.01      7.38 o
   8   4  26      138.63      136.69     10.03 o
   9   4  26        0.05       -6.78      7.95 o
  10   4  26        2.13       -3.82     14.10 o
  -8   5  26        3.12        8.75     15.36 o
  -7   5  26       37.21       31.66      9.58 o
  -6   5  26       49.25       66.49     10.96 o
  -5   5  26       19.34       27.88     11.67 o
  -4   5  26       15.72        5.51     12.58 o
  -3   5  26       48.96       60.08     13.30 o
  -2   5  26      153.75      202.74     17.98 o
  -1   5  26      141.40      155.50     17.38 o
   0   5  26       16.79       22.26      8.52 o
   1   5  26      213.98      213.87     13.49 o
   2   5  26        1.52        5.42      8.88 o
   3   5  26        1.04        1.90      9.29 o
   4   5  26        5.89        5.21      9.87 o
   5   5  26        5.73        4.03      9.34 o
   6   5  26       29.84       35.65      7.88 o
   7   5  26        0.10       -0.90      8.39 o
  -3   6  26       37.21       43.42     13.81 o
  -2   6  26       54.12       59.60     15.32 o
  -1   6  26        4.66        2.63     12.65 o
   0   6  26        0.40        2.02     13.86 o
   1   6  26        4.22       25.69     13.57 o
   2   6  26      117.11      145.48     18.98 o
   3   6  26        1.45       -4.64     15.91 o
   4   6  26       51.36       59.98     19.72 o
 -13   0  27      989.58     1131.01     39.58 o
 -11   0  27      525.52      569.35     21.04 o
  -9   0  27        0.01        0.18      6.57 o
  -7   0  27       25.49       18.46      6.52 o
  -5   0  27      118.58      131.20      9.04 o
  -3   0  27      396.01      369.64     17.42 o
  -1   0  27      214.99      207.42     13.32 o
   1   0  27     1805.96     1763.87     34.31 o
   3   0  27      268.70      251.80     10.27 o
   5   0  27      139.15      157.28     14.35 o
   7   0  27      103.18      138.78     16.23 o
   9   0  27      182.74      218.78     19.68 o
  11   0  27      142.19      213.92     21.52 o
 -14   1  27        0.13       -3.91     12.82 o
 -13   1  27        4.48        0.39      8.48 o
 -12   1  27      179.91      189.91     19.41 o
 -11   1  27      184.05      216.73     12.96 o
 -10   1  27        1.92        9.51      5.88 o
  -9   1  27       11.21       10.43      5.07 o
  -8   1  27       48.51       48.38      6.44 o
  -7   1  27       94.31      100.81      7.11 o
  -6   1  27        2.78       -0.38      4.77 o
  -5   1  27        4.90        2.75      5.42 o
  -4   1  27        4.69        9.92      5.14 o
  -3   1  27       71.33       68.50      6.44 o
  -2   1  27      201.01      204.02      8.12 o
  -1   1  27      166.23      171.96      7.43 o
   0   1  27      372.11      359.35      9.62 o
   1   1  27      273.91      287.70      8.69 o
   2   1  27      140.24      136.42      6.52 o
   3   1  27        6.80        8.69      3.21 o
   4   1  27       23.42       23.37      4.83 o
   5   1  27        5.39        9.07      4.43 o
   6   1  27        1.07       -1.07      7.44 o
   7   1  27        0.17        4.19      6.79 o
   8   1  27       24.22       21.98      8.38 o
   9   1  27       94.30      119.30     11.94 o
  10   1  27        0.02        3.97      9.00 o
  11   1  27       25.49       30.40      8.79 o
  12   1  27        0.15        2.32     11.79 o
 -13   2  27      118.98      148.70     17.54 o
 -12   2  27        1.21        3.86      9.39 o
 -11   2  27       47.46       59.82      9.50 o
 -10   2  27       66.47       92.01     11.05 o
  -9   2  27       12.15       13.68      8.68 o
  -8   2  27       11.48       20.83      8.43 o
  -7   2  27       27.17       34.54      7.96 o
  -6   2  27       34.72       34.32      9.71 o
  -5   2  27       81.50       83.22      6.53 o
  -4   2  27       33.24       32.43      5.49 o
  -3   2  27        8.37        7.62      4.70 o
  -2   2  27       79.66       69.97      5.07 o
  -1   2  27       15.61       16.73      4.44 o
   0   2  27      102.39      110.50      6.43 o
   1   2  27      167.53      172.99      7.57 o
   2   2  27       20.70       24.13      3.85 o
   3   2  27      155.18      144.41     10.47 o
   4   2  27        3.86        6.76      4.54 o
   5   2  27       48.57       51.11      6.21 o
   6   2  27       20.14       27.65      6.76 o
   7   2  27       15.59       26.28      6.27 o
   8   2  27       19.13       30.38      6.49 o
   9   2  27        7.03        1.59      8.39 o
  10   2  27       94.84      105.83     11.31 o
  11   2  27       41.61       40.91     15.19 o
  12   2  27       43.12       60.20     16.56 o
 -12   3  27        0.65        4.21     15.21 o
 -11   3  27        0.03        2.14      8.84 o
 -10   3  27        0.68        6.22      9.43 o
  -9   3  27       46.23       43.26     14.03 o
  -8   3  27       57.41       73.01     16.82 o
  -7   3  27       25.65       30.20      8.12 o
  -6   3  27        2.61        2.66      6.93 o
  -5   3  27        8.05        4.42      4.76 o
  -4   3  27        0.73        3.93      4.63 o
  -3   3  27        0.05       -0.50      4.25 o
  -2   3  27       36.28       39.53      6.04 o
  -1   3  27       39.78       46.59      6.13 o
   0   3  27       87.39       89.67      5.62 o
   1   3  27        9.37       15.70     10.03 o
   2   3  27       43.23       47.01      7.53 o
   3   3  27       88.57       96.78      8.61 o
   4   3  27        0.10        2.59      6.72 o
   5   3  27        5.91        5.90      5.52 o
   6   3  27        3.17        6.89      5.90 o
   7   3  27        8.99        5.57      6.13 o
   8   3  27       12.09       19.36      6.63 o
   9   3  27       80.89       74.61      9.60 o
  10   3  27        0.03       -3.30     11.33 o
  11   3  27       38.38       40.08     15.08 o
 -10   4  27        1.60        2.45     13.92 o
  -9   4  27       17.38       19.38     10.63 o
  -8   4  27       19.53       19.61      8.63 o
  -7   4  27        1.14        6.77      9.25 o
  -6   4  27        0.02        2.19      7.88 o
  -5   4  27       44.81       54.19      9.46 o
  -4   4  27       46.29       61.19      9.75 o
  -3   4  27        0.39        8.37      7.85 o
  -2   4  27       54.33       58.68      6.03 o
  -1   4  27       30.32       24.20      5.79 o
   0   4  27       88.35      107.96      7.87 o
   1   4  27       11.21       20.13      6.57 o
   2   4  27      180.86      178.59      9.49 o
   3   4  27       32.42       26.82      6.84 o
   4   4  27        1.38        1.88      6.63 o
   5   4  27       74.16       77.15      8.38 o
   6   4  27       12.26       19.15      7.72 o
   7   4  27        2.36        3.05      6.66 o
   8   4  27        4.80       11.63      7.77 o
   9   4  27       20.64       23.85      9.69 o
  -7   5  27        0.02       -2.98      9.79 o
  -6   5  27       24.65       19.01     10.10 o
  -5   5  27        0.00        7.52     13.83 o
  -4   5  27        5.09       21.89     11.17 o
  -3   5  27        0.35       -2.60     13.80 o
  -2   5  27        4.48       11.35     14.03 o
  -1   5  27       58.65       29.65     14.41 o
   0   5  27        9.46        9.71      8.55 o
   1   5  27        0.23        2.60      9.44 o
   2   5  27       75.81       79.00     10.45 o
   3   5  27        0.91        1.49      8.46 o
   4   5  27       36.50       36.12      9.77 o
   5   5  27       11.01       16.66      9.83 o
   6   5  27        3.09        6.22      7.94 o
   7   5  27        0.93       -3.02     14.53 o
  -2   6  27      112.57      139.25     17.53 o
  -1   6  27       98.40      118.48     17.01 o
   0   6  27       19.85       22.32     14.97 o
   1   6  27       30.32       28.58     13.21 o
   2   6  27        0.30        3.20     14.83 o
   3   6  27        5.30        0.39     16.85 o
 -12   0  28        6.72        5.34      7.58 o
 -10   0  28       16.45       26.22      8.20 o
  -8   0  28       32.50       32.47      7.35 o
  -6   0  28        1.19        2.75      6.52 o
  -4   0  28      973.96      940.29     41.46 o
  -2   0  28       16.78       12.34      8.16 o
   0   0  28      166.80      167.54     12.59 o
   2   0  28       66.48       69.97      7.31 o
   4   0  28      201.97      197.02     16.34 o
   6   0  28        0.85       -2.02      9.43 o
   8   0  28        8.81        5.31      9.37 o
  10   0  28        7.52        4.87     10.92 o
 -14   1  28        0.40       -7.31     13.71 o
 -13   1  28      117.20      133.52     16.68 o
 -12   1  28      240.77      271.45     14.58 o
 -11   1  28      140.80      160.88     12.07 o
 -10   1  28      288.51      338.11     11.40 o
  -9   1  28       17.32       14.70      5.54 o
  -8   1  28       15.49       21.62      5.30 o
  -7   1  28        0.77        3.74      6.10 o
  -6   1  28       45.05       27.73      6.07 o
  -5   1  28        3.33        3.76      5.50 o
  -4   1  28       98.78       80.96      6.78 o
  -3   1  28        5.46        9.08      4.97 o
  -2   1  28      186.33      172.68      7.90 o
  -1   1  28        7.30       15.62      4.70 o
   0   1  28      111.21      122.02      6.89 o
   1   1  28       85.47       79.88      5.86 o
   2   1  28       67.34       72.75      5.63 o
   3   1  28       41.46       37.18      4.67 o
   4   1  28       19.07       13.73      6.79 o
   5   1  28        0.08        1.15      6.73 o
   6   1  28       16.59        9.65      7.57 o
   7   1  28       29.89       51.62      8.87 o
   8   1  28       40.70       33.97      9.17 o
   9   1  28        5.55        4.52      9.55 o
  10   1  28      178.14      191.45     14.39 o
  11   1  28       19.38       19.79     12.40 o
 -13   2  28       23.70       24.40     13.05 o
 -12   2  28       63.71       75.70     19.78 o
 -11   2  28        3.44        4.50      9.28 o
 -10   2  28      190.96      200.40     13.58 o
  -9   2  28       41.70       39.91      8.96 o
  -8   2  28       55.94       66.72      9.82 o
  -7   2  28       40.70       41.11      8.32 o
  -6   2  28       73.75       77.53      9.51 o
  -5   2  28       18.50       14.45      5.56 o
  -4   2  28       54.44       46.76      6.14 o
  -3   2  28       52.94       56.87      5.50 o
  -2   2  28       11.73        9.34      4.21 o
  -1   2  28       59.23       70.96      5.52 o
   0   2  28       11.08       17.69      4.85 o
   1   2  28       10.42        8.45      4.51 o
   2   2  28        2.32        3.08      8.59 o
   3   2  28        0.01        1.32      5.16 o
   4   2  28       11.66        4.65      5.07 o
   5   2  28       33.90       26.63      5.84 o
   6   2  28       17.17       24.64      6.15 o
   7   2  28       55.13       58.03     13.32 o
   8   2  28       15.19       13.46      8.42 o
   9   2  28        6.71        3.51      7.76 o
  10   2  28        1.80        6.51      8.98 o
  11   2  28       18.33       20.20     14.61 o
 -11   3  28        0.48       -0.72      9.44 o
 -10   3  28      198.30      187.79     13.50 o
  -9   3  28      205.11      210.56     14.21 o
  -8   3  28        0.09        2.12      8.04 o
  -7   3  28        3.31        5.06      8.65 o
  -6   3  28       93.77      100.39     10.91 o
  -5   3  28        3.13        5.30      4.82 o
  -4   3  28       34.36       37.30      6.19 o
  -3   3  28       97.73       97.46      5.91 o
  -2   3  28       45.72       47.85      6.27 o
  -1   3  28       67.35       76.28      5.78 o
   0   3  28       19.55       20.84      4.88 o
   1   3  28      120.04      120.04     13.90 o
   2   3  28       15.96       15.12      6.71 o
   3   3  28       33.21       35.38      7.34 o
   4   3  28       88.64       74.58      8.29 o
   5   3  28       37.14       32.68      6.74 o
   6   3  28        0.09        2.07      5.97 o
   7   3  28       16.06       13.09      6.28 o
   8   3  28        0.99        3.36      6.86 o
   9   3  28        0.74        3.04     11.90 o
  10   3  28        0.01        0.62     12.18 o
  11   3  28        3.26       13.14     15.45 o
  -9   4  28       16.81       28.44     10.34 o
  -8   4  28       16.57       17.82      9.76 o
  -7   4  28       20.67       20.14     10.01 o
  -6   4  28        1.86        3.37      9.13 o
  -5   4  28       10.23       15.31      8.93 o
  -4   4  28        6.11        8.30      8.30 o
  -3   4  28       13.27       22.58      8.94 o
  -2   4  28        8.37       11.05      7.05 o
  -1   4  28       28.73       28.86      6.15 o
   0   4  28        0.83        1.08      5.90 o
   1   4  28        3.27       -0.48      6.24 o
   2   4  28        9.55        9.86      6.43 o
   3   4  28       10.13       13.47      6.62 o
   4   4  28       17.15       13.08      6.77 o
   5   4  28       39.76       49.22      6.72 o
   6   4  28       60.49       60.51      8.07 o
   7   4  28        9.19        0.40      7.51 o
   8   4  28       17.96       24.21      8.92 o
   9   4  28        1.26        5.82     10.05 o
  -6   5  28       16.69       25.79      9.41 o
  -5   5  28       13.86       23.08     14.30 o
  -4   5  28        0.23       12.07     14.62 o
  -3   5  28       79.54       87.21     14.89 o
  -2   5  28       83.90       96.92     15.17 o
  -1   5  28      132.93      131.21     16.46 o
   0   5  28      152.17      134.47     17.69 o
   1   5  28      130.37      128.08     12.07 o
   2   5  28        2.92       -3.58     13.28 o
   3   5  28        0.03       -1.42      8.82 o
   4   5  28       14.11       19.28      9.42 o
   5   5  28        9.10        0.19      9.87 o
   6   5  28       35.65       24.84      9.34 o
   1   6  28        0.02        1.68     13.48 o
 -11   0  29      386.46      425.54     16.22 o
  -9   0  29       11.59       19.83      7.20 o
  -7   0  29        1.99        6.79      6.67 o
  -5   0  29      308.44      291.63     12.56 o
  -3   0  29      352.54      334.20     17.83 o
  -1   0  29       27.25       37.73      8.46 o
   1   0  29        4.34       15.06      8.71 o
   3   0  29       33.02       43.96      6.61 o
   5   0  29       11.93        7.34     11.16 o
   7   0  29        1.66        3.46     12.86 o
   9   0  29       18.23       19.73     14.19 o
 -13   1  29       12.52       13.93     13.90 o
 -12   1  29       88.83      103.26      9.50 o
 -11   1  29       91.72       82.63      8.33 o
 -10   1  29       18.14       12.57      5.58 o
  -9   1  29       20.05       14.36      5.26 o
  -8   1  29       26.66       27.86      6.53 o
  -7   1  29       88.58      109.80      8.06 o
  -6   1  29       12.75       14.25      6.27 o
  -5   1  29      213.06      191.03     13.55 o
  -4   1  29       13.00       15.05      5.89 o
  -3   1  29       24.40       24.56      5.56 o
  -2   1  29       13.67       13.58      5.92 o
  -1   1  29      122.28      120.64      7.39 o
   0   1  29       17.82       21.85      4.91 o
   1   1  29        2.91        9.42      4.53 o
   2   1  29       49.71       37.22      5.13 o
   3   1  29       21.61       30.81      7.24 o
   4   1  29       47.33       53.23      9.22 o
   5   1  29        5.38        6.79      7.80 o
   6   1  29       97.66      115.80     10.27 o
   7   1  29       25.53       22.34      7.79 o
   8   1  29       37.20       44.00      9.32 o
   9   1  29       46.84       75.01     11.53 o
  10   1  29        3.75       24.35     10.80 o
 -12   2  29        1.50       -4.35     13.26 o
 -11   2  29        0.41       -4.25      9.40 o
 -10   2  29      105.47      104.86     11.07 o
  -9   2  29      192.87      204.67     13.35 o
  -8   2  29      258.54      275.56     13.73 o
  -7   2  29        5.63       11.92      7.69 o
  -6   2  29        2.18        3.87      4.79 o
  -5   2  29        4.81        7.51      5.12 o
  -4   2  29       14.00       14.52      4.58 o
  -3   2  29        5.13        7.29      4.55 o
  -2   2  29       27.12       27.12      4.82 o
  -1   2  29      115.11      108.14      6.04 o
   0   2  29       15.72       14.76      4.63 o
   1   2  29        7.49        6.87      4.39 o
   2   2  29       26.67       39.11     11.06 o
   3   2  29        2.06        5.30      5.52 o
   4   2  29        0.09       -1.50      5.20 o
   5   2  29       47.19       44.84      6.01 o
   6   2  29       34.03       39.62      8.93 o
   7   2  29        1.63        5.54      7.75 o
   8   2  29       31.84       46.96      8.84 o
   9   2  29       24.09       23.04      9.18 o
  10   2  29       13.40       22.77     13.77 o
 -10   3  29       22.32       10.35      8.87 o
  -9   3  29        5.02       11.89      9.22 o
  -8   3  29       25.01       29.33      9.37 o
  -7   3  29        1.46        6.59      8.93 o
  -6   3  29       40.52       41.34      8.61 o
  -5   3  29       24.46       18.55      5.43 o
  -4   3  29        0.38        3.52      5.22 o
  -3   3  29      220.24      228.62      9.81 o
  -2   3  29        1.64        5.86      5.76 o
  -1   3  29      194.87      220.40      7.95 o
   0   3  29       18.81       21.76      7.46 o
   1   3  29        5.13        6.81      9.76 o
   2   3  29        0.61        7.73     11.08 o
   3   3  29      149.04      136.52     11.90 o
   4   3  29       26.34       28.36      7.29 o
   5   3  29       28.67       44.56      7.06 o
   6   3  29        4.04        3.36      6.52 o
   7   3  29       93.81       85.88      8.07 o
   8   3  29       16.40       25.42      9.89 o
   9   3  29        0.72        4.68     11.41 o
  10   3  29       69.03       64.58     15.90 o
  -8   4  29        1.66       -6.24      9.94 o
  -7   4  29        0.11        6.92      8.28 o
  -6   4  29        4.33        6.39      8.85 o
  -5   4  29      155.32      206.22     20.55 o
  -4   4  29        2.11       13.66      9.32 o
  -3   4  29        6.27       10.31      8.02 o
  -2   4  29       22.94       19.81      7.08 o
  -1   4  29       12.79       16.12      5.89 o
   0   4  29       14.00       12.78      6.19 o
   1   4  29       49.04       64.87     14.92 o
   2   4  29       16.83       19.30      8.59 o
   3   4  29       10.83        8.44      6.30 o
   4   4  29        6.18        3.39      6.91 o
   5   4  29       20.23       29.28      6.45 o
   6   4  29       30.43       30.19      7.94 o
   7   4  29        0.00        3.91      7.28 o
   8   4  29        0.09       -0.02      9.22 o
  -5   5  29        7.55       10.25     15.04 o
  -4   5  29       23.60       37.84     12.99 o
  -3   5  29       23.12       54.74     16.80 o
  -2   5  29       70.22       82.40     16.62 o
  -1   5  29       26.38       27.91     14.64 o
   0   5  29      114.79      132.14     18.28 o
   1   5  29       32.03       44.31     15.34 o
   2   5  29       43.46       52.37     16.91 o
   3   5  29       15.27       12.08      9.91 o
   4   5  29        5.96        4.76      9.52 o
   5   5  29       13.34       11.31      7.71 o
   6   5  29        0.14        4.45     12.33 o
 -10   0  30        0.09        8.94      8.03 o
  -8   0  30        0.15        3.51      7.04 o
  -6   0  30      247.57      295.16     13.02 o
  -4   0  30       89.01       74.94     11.43 o
  -2   0  30      214.52      202.83     14.72 o
   0   0  30     1645.24     1563.77     33.26 o
   2   0  30      206.78      217.74     15.67 o
   4   0  30      182.63      181.64     17.56 o
   6   0  30      118.06      105.19     15.59 o
   8   0  30       78.00       75.15     14.67 o
  10   0  30       14.49        1.65     11.65 o
 -13   1  30       48.80       38.38     14.16 o
 -12   1  30      805.25      864.33     31.86 o
 -11   1  30       25.61       24.66      7.40 o
 -10   1  30        5.35       13.65      7.31 o
  -9   1  30      226.32      232.32     11.07 o
  -8   1  30        2.34        1.12      6.45 o
  -7   1  30      243.75      239.38     10.55 o
  -6   1  30      415.84      474.60     15.64 o
  -5   1  30        1.64        7.34      5.98 o
  -4   1  30       40.61       40.22      6.20 o
  -3   1  30        0.94       -1.60      5.57 o
  -2   1  30        0.75        2.38      5.02 o
  -1   1  30        4.73        6.80      4.93 o
   0   1  30      326.49      320.06      9.99 o
   1   1  30      228.57      210.79      8.48 o
   2   1  30       10.19        9.52      4.06 o
   3   1  30       66.68       66.15      9.51 o
   4   1  30      207.33      204.19     12.35 o
   5   1  30        8.80       14.57      7.37 o
   6   1  30       34.30       49.06      8.93 o
   7   1  30       66.69       94.59     10.53 o
   8   1  30        0.53        2.82      8.24 o
   9   1  30       61.30       70.18     11.84 o
  10   1  30        5.88       -8.87     13.40 o
 -12   2  30        0.20        7.62     12.29 o
 -11   2  30        9.61       13.06     10.44 o
 -10   2  30        4.73        5.26      8.26 o
  -9   2  30       53.90       55.11     10.38 o
  -8   2  30       13.29       17.11     12.02 o
  -7   2  30       50.24       43.50      9.44 o
  -6   2  30        0.45        3.55      5.39 o
  -5   2  30       60.95       64.34      5.71 o
  -4   2  30       52.11       63.17      5.87 o
  -3   2  30       44.70       41.18      5.36 o
  -2   2  30        2.06        4.38      4.42 o
  -1   2  30        1.96        3.40      4.95 o
   0   2  30       31.24       31.69      5.31 o
   1   2  30        6.95        5.58      6.82 o
   2   2  30      137.32      127.05     15.24 o
   3   2  30        3.72        2.57     10.54 o
   4   2  30        1.77        1.29      6.58 o
   5   2  30        0.01        4.18      7.56 o
   6   2  30      157.40      147.58     12.28 o
   7   2  30        0.00        1.32      8.36 o
   8   2  30       15.33       13.51      9.18 o
   9   2  30       50.79       44.40     11.21 o
  10   2  30        2.65        6.28     13.78 o
 -10   3  30       68.08       66.56     16.93 o
  -9   3  30       32.27       39.68     10.44 o
  -8   3  30      399.89      421.48     18.17 o
  -7   3  30        5.21        0.40      7.83 o
  -6   3  30        1.25        5.01      7.81 o
  -5   3  30       29.51       31.03      8.62 o
  -4   3  30        1.48        2.27      5.95 o
  -3   3  30        7.32       12.63      5.42 o
  -2   3  30       19.37       19.74      4.83 o
  -1   3  30      172.61      180.34      7.59 o
   0   3  30       44.30       35.60     10.36 o
   1   3  30        1.96        3.65     10.00 o
   2   3  30        2.25       14.94      9.43 o
   3   3  30        2.78        4.12      7.14 o
   4   3  30        7.86        6.42      7.10 o
   5   3  30       17.95       19.62      6.01 o
   6   3  30        5.22       11.97      9.14 o
   7   3  30        0.31        3.30      7.82 o
   8   3  30        2.64        7.02      8.45 o
   9   3  30        0.69       -4.89     12.34 o
  -7   4  30       31.29       38.62     10.95 o
  -6   4  30       22.42       22.06      9.59 o
  -5   4  30        2.54        6.37      9.32 o
  -4   4  30       13.59       14.64      8.33 o
  -3   4  30       53.87       69.44     11.17 o
  -2   4  30       48.13       54.82     14.23 o
  -1   4  30       59.70       60.88      8.92 o
   0   4  30       22.10       21.49      6.79 o
   1   4  30       17.88       23.15      8.75 o
   2   4  30      170.39      186.28     12.81 o
   3   4  30       43.22       44.52      7.90 o
   4   4  30        1.05        2.89      7.04 o
   5   4  30        5.62        0.80      6.06 o
   6   4  30        6.37        6.82      7.44 o
   7   4  30       13.99       20.98     13.17 o
   8   4  30        4.47       -3.14     14.08 o
  -3   5  30        4.21        0.17     11.20 o
  -2   5  30        2.72        8.71     14.95 o
  -1   5  30        5.25        8.99     14.81 o
   0   5  30       36.20       50.42     16.20 o
   2   5  30       74.36       75.96     15.99 o
   3   5  30      150.98      128.35     18.81 o
   4   5  30       12.10       10.20      9.98 o
   5   5  30        0.47       -2.51     10.05 o
 -11   0  31     1612.58     1776.28     31.66 o
  -9   0  31        1.15        4.45      8.05 o
  -7   0  31      309.14      301.97     16.08 o
  -5   0  31      139.96      140.17     14.65 o
  -3   0  31      148.21      151.62     13.85 o
  -1   0  31       68.98       62.78     10.77 o
   1   0  31      452.76      508.77     15.36 o
   3   0  31      188.10      141.07     16.63 o
   5   0  31        8.01       10.36     10.98 o
   7   0  31        6.92       10.45     10.96 o
   9   0  31       97.65      107.13     18.01 o
 -12   1  31       24.65       29.21     13.16 o
 -11   1  31       15.92       18.70      7.84 o
 -10   1  31      297.78      308.62     12.91 o
  -9   1  31       68.53       69.08      7.84 o
  -8   1  31      295.55      312.38     12.03 o
  -7   1  31       24.85       30.18      7.09 o
  -6   1  31      253.25      247.45     10.85 o
  -5   1  31      205.72      219.57      9.82 o
  -4   1  31        0.04        4.23      5.84 o
  -3   1  31       14.12        7.71      6.66 o
  -2   1  31        0.01        0.30      5.32 o
  -1   1  31       22.58       19.74      5.41 o
   0   1  31       42.15       40.56      5.66 o
   1   1  31       15.19       25.07      5.18 o
   2   1  31      370.86      360.38     11.55 o
   3   1  31      105.27       84.41      9.43 o
   4   1  31       16.83       14.05      7.22 o
   5   1  31       19.77       24.24      8.15 o
   6   1  31        1.13        1.59      7.58 o
   7   1  31       38.39       46.10     10.27 o
   8   1  31       35.94       60.10     10.25 o
   9   1  31        1.10        9.13      9.82 o
 -11   2  31        0.47        0.81     12.56 o
 -10   2  31       73.10       63.14     10.93 o
  -9   2  31      115.55      130.96     12.33 o
  -8   2  31       80.25       95.01     11.89 o
  -7   2  31       12.32       16.26      5.68 o
  -6   2  31        7.70       13.11      5.04 o
  -5   2  31      119.04      123.86      7.09 o
  -4   2  31       11.27        7.79      4.69 o
  -3   2  31        5.88        8.18      4.98 o
  -2   2  31      177.65      175.12      7.69 o
  -1   2  31       59.40       59.80      6.29 o
   0   2  31       27.03       34.63      5.54 o
   1   2  31      156.58      167.71     10.89 o
   2   2  31       10.35        4.99     10.29 o
   3   2  31       98.57       85.76      9.78 o
   4   2  31        6.28        5.62      7.88 o
   5   2  31       56.08       75.34     10.58 o
   6   2  31       28.23       42.79     10.43 o
   7   2  31        3.46        2.37      7.95 o
   8   2  31        0.02       -4.00      8.82 o
   9   2  31        0.54        3.33     13.59 o
  -9   3  31       31.47       37.57     10.41 o
  -8   3  31       63.45       85.34     10.54 o
  -7   3  31       79.10      102.06     12.27 o
  -6   3  31        2.28        4.29      9.38 o
  -5   3  31       19.77       24.03      9.31 o
  -4   3  31        0.16        0.64      5.79 o
  -3   3  31       23.55       23.42      5.43 o
  -2   3  31        1.20        3.73      4.95 o
  -1   3  31       42.95       48.41      7.57 o
   0   3  31        8.03       17.65     10.28 o
   1   3  31        1.16       -3.13     10.63 o
   2   3  31        0.65        2.93     11.01 o
   3   3  31       22.39       21.71     12.99 o
   4   3  31      126.89      127.40     11.53 o
   5   3  31        1.00        3.92      8.20 o
   6   3  31        1.70       -0.50      9.68 o
   7   3  31       18.92       24.86      9.45 o
   8   3  31        1.17       -4.02     13.36 o
  -6   4  31        4.98        8.75      9.26 o
  -5   4  31        0.13       -0.28      9.16 o
  -4   4  31        6.13       21.57      9.97 o
  -3   4  31       21.93       20.80      9.57 o
  -2   4  31       45.35       57.21     16.16 o
  -1   4  31      117.94      130.58     11.04 o
   0   4  31        0.07        1.25      6.68 o
   1   4  31       63.55       71.40     10.33 o
   2   4  31      108.55      128.19     11.67 o
   3   4  31        3.27        9.59      9.52 o
   4   4  31       83.08       90.90      8.81 o
   5   4  31        3.68        4.46      5.91 o
   6   4  31        0.22       10.49     12.53 o
  -1   5  31       63.05       77.58     15.57 o
   0   5  31      109.43      129.76     17.85 o
   2   5  31       34.37       26.36     14.45 o
   3   5  31       64.24       70.60     18.04 o
   4   5  31       67.30       75.78     15.12 o
 -10   0  32       10.28        5.90      8.87 o
  -8   0  32      200.58      204.63     12.80 o
  -6   0  32      961.59     1006.63     33.16 o
  -4   0  32        5.05        4.00      9.55 o
  -2   0  32        0.12        4.81      9.09 o
   0   0  32      137.38      149.61     10.13 o
   2   0  32      178.01      174.00     20.04 o
   4   0  32       10.37        0.87     12.38 o
   6   0  32       54.54       75.47     14.10 o
   8   0  32       52.21       55.57     15.92 o
 -12   1  32      134.76      152.92     18.36 o
 -11   1  32      208.24      227.41     19.97 o
 -10   1  32       68.24       57.62      8.72 o
  -9   1  32      207.47      245.97     11.93 o
  -8   1  32       15.35       25.97      7.72 o
  -7   1  32       68.88       73.79      8.07 o
  -6   1  32       11.49       18.46      6.65 o
  -5   1  32       18.85       17.08      7.37 o
  -4   1  32       30.10       27.24      6.44 o
  -3   1  32        7.07       12.21      7.22 o
  -2   1  32       53.29       55.29      6.50 o
  -1   1  32       13.68       10.17      5.03 o
   0   1  32       19.46       23.40      5.57 o
   1   1  32       21.05       28.17      5.83 o
   2   1  32       22.54       34.31      6.67 o
   3   1  32        3.98        9.11      7.33 o
   4   1  32       84.45       81.42     10.96 o
   5   1  32       28.66       26.54      8.52 o
   6   1  32       56.14       59.68     12.86 o
   7   1  32       23.72       44.80     10.19 o
   8   1  32       14.20       21.11     10.35 o
 -10   2  32       16.31       19.55     14.40 o
  -9   2  32      595.22      643.49     21.48 o
  -8   2  32      203.29      213.88     11.40 o
  -7   2  32      164.12      153.17      9.67 o
  -6   2  32      198.25      209.60     11.26 o
  -5   2  32       17.75       16.53      5.29 o
  -4   2  32        5.19        5.90      4.98 o
  -3   2  32       24.04       26.78      5.28 o
  -2   2  32      234.09      249.78      9.02 o
  -1   2  32        5.86        6.20      5.13 o
   0   2  32      169.62      186.74     11.61 o
   1   2  32        0.00       -1.25      7.65 o
   2   2  32        0.70        3.28      9.68 o
   3   2  32      157.70      153.19     12.04 o
   4   2  32      247.42      269.75     15.01 o
   5   2  32      124.34      132.74     11.27 o
   6   2  32       87.70       88.18     11.93 o
   7   2  32       64.67       71.34     11.00 o
   8   2  32        6.57       -1.56     12.19 o
  -8   3  32      113.18      127.66     13.02 o
  -7   3  32       70.91       78.90     11.46 o
  -6   3  32       16.17       15.27      8.56 o
  -5   3  32        3.29        1.37      8.86 o
  -4   3  32       30.16       27.80      5.46 o
  -3   3  32        3.17        1.84      5.12 o
  -2   3  32       21.57       31.11      7.13 o
  -1   3  32       13.16       13.09      6.86 o
   0   3  32      308.62      320.30     20.71 o
   1   3  32       29.03       39.18     13.40 o
   2   3  32       59.02       64.40     14.49 o
   3   3  32        0.33        1.60     12.12 o
   4   3  32        0.36       10.40      8.76 o
   5   3  32       27.71       17.65      8.56 o
   6   3  32        0.30       -1.32      8.77 o
   7   3  32        1.95        1.45     11.16 o
  -5   4  32        0.31       -0.33     10.08 o
  -4   4  32      169.33      202.14     13.89 o
  -3   4  32        1.63        5.05      9.29 o
  -2   4  32        8.60        9.63     11.14 o
  -1   4  32        9.48       11.88     12.86 o
   0   4  32       47.26       39.22     11.61 o
   1   4  32       12.13        9.05      8.98 o
   2   4  32       78.14       63.29     10.28 o
   3   4  32      117.35      148.67     13.39 o
   4   4  32       36.19       30.38      9.15 o
   5   4  32        5.72        9.76      7.73 o
   3   5  32       69.28       84.86     18.11 o
  -9   0  33        1.31        5.41      8.44 o
  -7   0  33      217.66      213.52     12.95 o
  -5   0  33       15.08       11.05     11.33 o
  -3   0  33       10.55       11.84     10.39 o
  -1   0  33       57.21       64.92     11.08 o
   1   0  33        1.15        5.36      6.92 o
   3   0  33      485.10      526.79     26.59 o
   5   0  33      402.64      428.80     24.93 o
   7   0  33      111.69      107.37     18.75 o
 -11   1  33       21.21       12.49     13.60 o
 -10   1  33       33.51       31.08     10.11 o
  -9   1  33      115.93      125.29     10.11 o
  -8   1  33       32.19       44.67      8.16 o
  -7   1  33       61.96       57.62      7.95 o
  -6   1  33       36.45       51.16      7.84 o
  -5   1  33      247.53      245.10     10.71 o
  -4   1  33        5.85        4.08      7.32 o
  -3   1  33        6.16        8.46      5.40 o
  -2   1  33        0.33        0.56      5.64 o
  -1   1  33       17.43       26.03      6.46 o
   0   1  33       39.21       30.76      6.17 o
   1   1  33      479.19      500.31     16.77 o
   2   1  33       61.36       74.31      7.43 o
   3   1  33       31.90       28.95      8.49 o
   4   1  33      110.84      123.76     15.15 o
   5   1  33       81.27      103.56     12.04 o
   6   1  33       12.56       18.91      9.78 o
   7   1  33      474.03      511.03     20.71 o
   8   1  33       42.73       57.15     15.49 o
 -10   2  33        1.95       17.50     13.67 o
  -9   2  33        1.54        6.86      8.30 o
  -8   2  33        0.09        1.51      7.39 o
  -7   2  33      242.80      254.11     11.84 o
  -6   2  33       64.70       64.40      7.60 o
  -5   2  33       96.67      107.97     10.79 o
  -4   2  33        2.91        1.23      5.29 o
  -3   2  33       64.58       73.81      6.49 o
  -2   2  33       78.25       79.40      7.48 o
  -1   2  33        0.01        0.22      5.24 o
   0   2  33        6.51       17.19      8.28 o
   1   2  33      111.83      104.51     14.18 o
   2   2  33       22.15       10.49     12.26 o
   3   2  33        5.13       17.69      7.95 o
   4   2  33        0.98        8.51      8.72 o
   5   2  33        2.71        6.08      7.79 o
   6   2  33       24.98       31.76     10.12 o
   7   2  33       19.01       21.42      9.53 o
  -7   3  33       59.77       69.12     11.34 o
  -6   3  33       11.37       20.14     10.70 o
  -5   3  33       23.37       23.36      7.34 o
  -4   3  33       40.57       44.02      7.43 o
  -3   3  33        1.26        1.79      5.43 o
  -2   3  33       15.31       13.94      5.99 o
  -1   3  33       42.54       41.26      8.64 o
   0   3  33        0.99       -3.40     10.95 o
   1   3  33       68.98       86.43     15.08 o
   2   3  33       45.37       53.88     14.14 o
   3   3  33       23.54       39.60     13.85 o
   4   3  33       97.76      110.17     18.10 o
   5   3  33       40.01       29.44      9.47 o
   6   3  33        3.71       -0.57     13.68 o
  -4   4  33       25.02       30.57     15.89 o
  -3   4  33       51.64       74.07     12.35 o
  -2   4  33       33.58       36.11     15.14 o
  -1   4  33        3.71       -1.61     12.80 o
   0   4  33       61.05       61.40     13.24 o
   1   4  33       48.96       41.97      9.98 o
   2   4  33       51.79       46.60     10.10 o
   3   4  33      176.21      180.35     14.97 o
   4   4  33       10.79       20.20      9.78 o
 -10   0  34      291.97      293.82     20.29 o
  -8   0  34       65.43       66.94     10.06 o
  -6   0  34       89.70      133.64     15.62 o
  -4   0  34      101.23      113.39     16.70 o
  -2   0  34        1.15        1.96      9.14 o
   0   0  34      188.29      236.76     12.64 o
   2   0  34      628.33      637.17     29.25 o
   4   0  34      129.49      165.93     18.77 o
   6   0  34        0.98        5.40     12.87 o
 -11   1  34       11.18        8.86     12.44 o
 -10   1  34        9.19        1.02     11.76 o
  -9   1  34        9.35       12.71      7.68 o
  -8   1  34      283.88      314.07     13.05 o
  -7   1  34       50.93       47.68      7.83 o
  -6   1  34       69.18       63.00      8.17 o
  -5   1  34       77.93       83.49      8.33 o
  -4   1  34       20.04       20.05      8.15 o
  -3   1  34       29.99       30.47      6.27 o
  -2   1  34       21.20       20.90      6.23 o
  -1   1  34        7.27       11.05      5.72 o
   0   1  34       58.73       77.03      7.09 o
   1   1  34        1.62        7.40      6.20 o
   2   1  34       59.43       64.46     10.09 o
   3   1  34      253.58      287.05     15.40 o
   4   1  34       36.41       30.12      9.33 o
   5   1  34      376.77      411.63     17.75 o
   6   1  34      130.49      130.99     12.81 o
   7   1  34       43.88       57.66     17.02 o
  -9   2  34       41.89       54.96     10.14 o
  -8   2  34        0.10       -0.99      7.75 o
  -7   2  34        5.46        6.81      7.44 o
  -6   2  34        7.11        6.11      5.32 o
  -5   2  34       49.78       40.03      6.14 o
  -4   2  34       16.20       20.01      5.92 o
  -3   2  34       12.94       21.92      5.63 o
  -2   2  34        5.80        7.95      6.08 o
  -1   2  34       56.05       66.39      9.31 o
   0   2  34      190.80      183.66     11.92 o
   1   2  34        1.11        4.03     11.64 o
   2   2  34        2.93        3.14     11.03 o
   3   2  34       24.30       25.10      9.31 o
   4   2  34      101.43       92.74     22.52 o
   5   2  34        9.44        7.50      9.52 o
   6   2  34      121.03      150.65     15.19 o
  -7   3  34       43.71       40.59     13.15 o
  -6   3  34        4.83       -0.26      7.25 o
  -5   3  34       34.06       27.06      7.41 o
  -4   3  34       32.17       33.46      7.43 o
  -3   3  34      111.35      119.45      9.01 o
  -2   3  34        5.30        8.57      7.50 o
  -1   3  34       37.30       43.68      8.78 o
   0   3  34        1.03        1.84     10.26 o
   1   3  34       15.61       16.84     11.80 o
   2   3  34      174.01      175.17     17.87 o
   3   3  34        6.51       11.55     12.23 o
   4   3  34      265.96      279.90     15.76 o
   5   3  34       62.52       84.86     17.64 o
   1   4  34       15.73       -0.32     12.79 o
   2   4  34       18.27       19.85      9.28 o
   3   4  34        9.81        9.00     10.66 o
  -9   0  35       79.20       94.23     16.42 o
  -7   0  35       52.68       55.58     14.52 o
  -5   0  35       63.58       71.09     13.96 o
  -3   0  35       29.55       21.97     10.79 o
  -1   0  35      145.32      151.45     11.03 o
   1   0  35       32.50       40.95      9.11 o
   3   0  35       20.21       30.13     11.67 o
   5   0  35      316.38      282.37     21.81 o
 -10   1  35      216.80      225.54     21.30 o
  -9   1  35      302.23      342.92     22.74 o
  -8   1  35       39.75       45.62      8.61 o
  -7   1  35       18.61       14.38      7.15 o
  -6   1  35       93.04       91.62      9.13 o
  -5   1  35       20.61       24.12      9.03 o
  -4   1  35       51.76       52.09      7.20 o
  -3   1  35       26.54       30.16      6.65 o
  -2   1  35        9.09        5.72      5.86 o
  -1   1  35       51.62       55.61      7.13 o
   0   1  35        8.19       12.43      7.18 o
   1   1  35       19.23       28.25      6.89 o
   2   1  35       39.55       46.74      8.64 o
   3   1  35       13.97       24.54      8.74 o
   4   1  35       30.90       25.73     10.11 o
   5   1  35      219.43      224.26     15.70 o
   6   1  35      130.00      146.08     18.59 o
  -8   2  35       10.81        7.10      9.20 o
  -7   2  35       78.94       76.91      9.60 o
  -6   2  35      126.27      149.90     10.23 o
  -5   2  35        0.01        4.90      5.77 o
  -4   2  35       25.24       19.74      6.07 o
  -3   2  35        0.94        4.70      6.28 o
  -2   2  35       20.68       22.91      8.05 o
  -1   2  35       16.09       16.86      8.44 o
   0   2  35      166.19      150.91     12.04 o
   1   2  35       15.68        9.96     11.04 o
   2   2  35      175.16      198.78     13.49 o
   3   2  35        1.32        0.37      9.38 o
   4   2  35      450.08      508.59     21.69 o
   5   2  35        0.76        9.86      8.74 o
  -7   3  35      182.32      207.83     19.49 o
  -6   3  35        1.10        2.17     12.36 o
  -5   3  35       44.90       47.89     10.41 o
  -4   3  35       18.71       26.82      9.87 o
  -3   3  35       70.15       69.05     11.28 o
  -2   3  35       34.21       43.41      8.79 o
  -1   3  35       17.65       33.01     12.31 o
   0   3  35        8.40       23.37     12.80 o
   1   3  35       11.86       11.13     12.40 o
   2   3  35        0.24        6.70     10.24 o
   3   3  35        7.18       22.01      9.49 o
   4   3  35       12.03        8.71     14.72 o
   1   4  35        3.79        1.37     13.74 o
   2   4  35        0.38       -3.68      9.83 o
  -8   0  36        0.38        1.71     14.34 o
  -6   0  36       10.35       20.51     13.41 o
  -4   0  36       14.59       21.46     11.70 o
  -2   0  36        3.83        1.30     10.04 o
   0   0  36       22.48       33.58     12.79 o
   2   0  36       44.36       64.46     13.82 o
   4   0  36       27.47       34.88     15.60 o
  -9   1  36        9.23       15.47     14.36 o
  -8   1  36        0.04        4.95      9.42 o
  -7   1  36       17.19       19.15      7.45 o
  -6   1  36       17.00       16.60      9.39 o
  -5   1  36       87.72       91.95     11.20 o
  -4   1  36       33.67       36.24      6.92 o
  -3   1  36        8.75        7.41      6.38 o
  -2   1  36        0.07        1.00      6.06 o
  -1   1  36        0.52       -1.40      8.17 o
   0   1  36       12.79       15.99      8.27 o
   1   1  36      103.51      107.15      8.58 o
   2   1  36        4.41        3.66      8.20 o
   3   1  36       18.72       20.65      8.72 o
   4   1  36       10.02       10.98      7.69 o
  -7   2  36      147.99      152.53     18.08 o
  -6   2  36      150.25      145.71     10.15 o
  -5   2  36        4.43        3.42      5.92 o
  -4   2  36       45.66       45.56      7.56 o
  -3   2  36        1.93        5.87      6.42 o
  -2   2  36        4.19        4.52      7.88 o
  -1   2  36       40.62       33.69      8.76 o
   0   2  36        0.35        4.60      7.92 o
   1   2  36        3.93        4.87     12.13 o
   2   2  36      128.00      153.77     12.77 o
   3   2  36       54.73       53.34     10.15 o
   4   2  36       11.73       31.38     15.26 o
  -7   3  36       55.17       49.38     14.22 o
  -6   3  36        3.30        1.31     12.04 o
  -5   3  36        3.16       10.52     12.80 o
  -3   3  36        1.90        0.93     13.13 o
  -2   3  36       13.89       24.93      9.86 o
  -1   3  36       11.76        6.63     10.35 o
   0   3  36       27.33       30.60     14.03 o
   1   3  36       53.03       34.69     14.56 o
   2   3  36       64.71       78.64     16.40 o
   3   3  36      110.16      120.87     18.84 o
  -7   0  37       13.52        8.46     13.58 o
  -5   0  37      122.02      152.86     17.58 o
  -3   0  37        2.29       -3.43     10.69 o
  -1   0  37       14.64       12.47      7.92 o
   1   0  37       52.28       55.79     13.64 o
   3   0  37       35.52       36.64     15.18 o
  -7   1  37        7.04        3.68      9.86 o
  -6   1  37        0.39       14.31      8.90 o
  -5   1  37       59.93       52.31      7.62 o
  -4   1  37       50.85       55.02      7.77 o
  -3   1  37       12.44        7.67      6.64 o
  -2   1  37       17.39       23.42      6.92 o
  -1   1  37       35.03       45.15      9.27 o
   0   1  37        0.13       -0.16      6.45 o
   1   1  37        0.01        0.93      6.60 o
   2   1  37        4.50       13.82     10.03 o
   3   1  37        9.34       21.04     13.23 o
  -7   2  37        0.93       -3.26     13.83 o
  -6   2  37       53.57       64.23     15.73 o
  -5   2  37        2.28       10.13      9.10 o
  -4   2  37       24.81       18.98      6.98 o
  -3   2  37       21.90       14.22      8.70 o
  -2   2  37        0.37       -0.87      8.79 o
  -1   2  37        0.33       11.12      9.22 o
   0   2  37        0.32       -0.85      8.44 o
   1   2  37        0.40       -0.03     11.13 o
   2   2  37       63.23       64.65     13.91 o
   3   2  37       26.68       31.67     15.26 o
  -2   3  37        0.00        4.07     15.07 o
  -1   3  37        2.47       11.18     13.02 o
   0   3  37       31.58       40.24     13.18 o
   1   3  37        4.97        9.10     11.87 o
  -6   0  38       16.90       25.26     13.24 o
  -4   0  38        7.51        7.80     12.43 o
  -2   0  38      147.86      149.05     12.16 o
   0   0  38       36.73       32.00     11.88 o
   2   0  38       19.06       18.81     13.09 o
  -6   1  38        7.86       13.95      8.95 o
  -5   1  38       11.44        3.77      6.72 o
  -4   1  38       32.41       33.68      8.74 o
  -3   1  38       23.70       23.88      6.96 o
  -2   1  38       64.87       75.48     10.92 o
  -1   1  38       29.00       27.78      8.55 o
   0   1  38        7.27        4.81      6.55 o
   1   1  38        5.49        4.92      8.81 o
   2   1  38       20.14       23.36     11.50 o
  -6   2  38        0.01        8.29     12.92 o
  -5   2  38        0.04       -2.85     12.57 o
  -4   2  38        0.92        0.69      8.26 o
  -3   2  38        2.42        1.89      9.36 o
  -2   2  38        0.23       -5.24      9.73 o
  -1   2  38        0.19       -4.29      8.87 o
   0   2  38        0.61       -4.35     13.20 o
   1   2  38        1.51        1.83     13.23 o
  -1   3  38        3.09        3.10     12.12 o
   0   3  38       13.93       15.40     14.38 o
  -5   0  39       40.87       45.14     14.73 o
  -3   0  39       13.17       19.98      9.26 o
  -1   0  39       33.15       38.33     13.36 o
  -6   1  39        0.29        9.94     13.09 o
  -5   1  39       33.67       29.98      9.24 o
  -4   1  39        0.16        2.07      7.36 o
  -3   1  39       25.72       28.76      8.70 o
  -2   1  39        0.01        8.05      9.15 o
  -1   1  39        0.34       -5.19      8.61 o
   0   1  39        9.43        6.50     10.74 o
  -4   2  39       41.29       57.21     13.86 o
  -3   2  39       10.59        9.62     13.01 o
  -2   2  39        0.96        2.21      8.96 o
  -1   2  39        2.50       -6.09      9.43 o
  -4   0  40       34.21       24.86     13.36 o
  -5   1  40       22.15       10.68     14.92 o
  -4   1  40       82.42      102.46     16.06 o
  -3   1  40        7.63       13.16     13.97 o
  -2   1  40       11.02       15.80     13.82 o
  -1   1  40        5.25       19.36     13.99 o
 
